# Supplementary material for: Connectivity and systemic resilience of the Great Barrier Reef
Source: PLoS Biol. 2017 Nov 28;15(11):e2003355. doi: 10.1371/journal.pbio.2003355 (PMC5705071; doi:10.1371/journal.pbio.2003355)
Supplement: S1 Data — (XLSX) [file pbio.2003355.s009.xlsx]

## Sheet: GBR-wide Maps
Centroid LON	Centroid LAT	Fig 2a	Fig 2b	Fig 2c	Fig 4a, b	Fig 5a	Fig 5b	Fig S2	Fig S3
142.592	-10.7796	0	0	0	0	17	3	0	0
142.71	-10.7967	0	0	0	0	16	3	0	0
142.574	-10.8242	0	0	0	0	18	3	0	0
142.577	-10.8355	0	0	0	0	18	3	0	0
142.687	-10.8199	0	0	0	0	16	2	0	0
142.723	-10.8213	0	0	0	0	16	3	0	0
142.761	-10.82	0	0	0	0	15	2	0	0
142.929	-10.8079	0	0	0	0	15	2	0	0
142.983	-10.7996	0	0	0	0	12	2	0	0
142.694	-10.887	0	0	0	0	17	3	0	0
142.696	-10.8897	0	0	0	0	17	3	0	0
142.773	-10.9013	0	0	0	0	17	2	0	0
142.631	-10.9207	0	0	0	0	23	3	0	0
143.089	-10.7754	0	0	0	0	11	2	0	0
142.597	-10.7043	0	0	0	0	16	3	0	0
142.598	-10.7089	0	0	0	0	16	3	0	0
142.593	-10.7163	0	0	0	0	16	3	0	0
142.617	-10.7286	0	0	0	0	16	3	0	0
142.623	-10.746	0	0	0	0	16	2	0	0
142.605	-10.739	0	0	0	0	17	3	0	0
142.625	-10.7238	0	0	0	0	16	3	0	0
142.63	-10.7189	0	0	0	0	16	3	0	0
142.673	-10.7008	0	0	0	0	14	2	0	0
142.685	-10.7118	0	0	0	0	15	2	0	0
142.691	-10.7157	0	0	0	0	15	2	0	0
142.738	-10.68	0	0	0	0	13	2	0	0
142.786	-10.6825	0	0	0	0	13	2	0	0
142.731	-10.7023	0	0	0	0	14	2	0	0
142.614	-10.7576	0	0	0	0	17	3	0	0
142.625	-10.7707	0	0	0	0	17	2	0	0
143.801	-10.8032	0	0	0	0	10	1	0	0
144.006	-10.8055	0	0	0	0	2	1	0	0
143.997	-10.8231	0	0	0	0	2	1	0	0
143.824	-10.8252	0	0	0	0	10	1	0	0
143.758	-10.8462	0	0	0	0	11	1	0	0
144.014	-10.8446	0	0	0	0	2	1	0	0
143.984	-10.8662	0	0	0	0	1	1	0	0
142.706	-10.9369	0	0	0	0	23	3	0	0
142.706	-10.9476	0	0	0	0	23	3	0	0
142.766	-10.99	0	0	0	0	23	3	0	0
143.252	-10.6837	0	0	0	0	8	2	0	0
143.434	-10.6971	0	0	0	0	7	2	0	0
143.466	-10.6967	0	0	0	0	7	2	0	0
143.19	-10.7317	0	0	0	0	10	2	0	0
143.337	-10.7348	0	0	0	0	10	2	0	0
143.094	-10.7519	0	0	0	0	11	2	0	0
143.372	-10.7523	0	0	0	0	10	2	0	0
143.324	-10.7566	0	0	0	0	10	2	0	0
143.412	-10.7762	0	0	0	0	9	2	0	0
143.353	-10.8059	0	0	0	0	10	2	0	0
143.335	-10.8375	0	0	0	0	11	2	0	0
143.459	-10.9398	0	0	0	0	11	2	0	0
143.298	-10.8391	0	0	0	0	11	2	0	0
143.404	-10.8494	0	0	0	0	10	2	0	0
143.239	-10.853	0	0	0	0	12	2	0	0
143.24	-10.8951	0	0	0	0	11	2	0	0
143.21	-10.8975	0	0	0	0	11	2	0	0
143.178	-10.9065	0	0	0	0	11	2	0	0
143.29	-10.9039	0	0	0	0	11	2	0	0
143.383	-10.9053	0	0	0	0	11	2	0	0
143.314	-10.9149	0	0	0	0	11	2	0	0
143.296	-10.9317	0	0	0	0	11	2	0	0
143.218	-10.9324	0	0	0	0	11	2	0	0
143.242	-10.9469	0	0	0	0	11	2	0	0
143.157	-10.9502	0	0	0	0	11	2	0	0
143.13	-10.952	0	0	0	0	12	2	0	0
143.36	-10.9392	0	0	0	0	11	2	0	0
143.399	-10.9636	0	0	0	0	11	2	0	0
143.425	-10.9678	0	0	0	0	11	2	0	0
143.125	-10.9866	0	0	0	0	12	2	0	0
143.511	-10.9057	0	0	0	0	11	2	0	0
143.962	-10.6877	0	0	0	0	2	1	0	0
143.787	-10.7032	0	0	0	0	9	1	0	0
143.963	-10.7094	0	0	0	0	2	2	0	0
143.958	-10.7249	0	0	0	0	2	2	0	0
143.98	-10.723	0	0	0	0	2	1	0	0
143.521	-10.6932	0	0	0	0	7	1	0	0
143.965	-10.7341	0	0	0	0	2	2	0	0
143.974	-10.7401	0	0	0	0	2	1	0	0
143.98	-10.7545	0	0	0	0	1	1	0	0
143.609	-10.7448	0	0	0	0	8	1	0	0
143.743	-10.7375	0	0	0	0	8	1	0	0
143.506	-10.7697	0	0	0	0	9	2	0	0
143.691	-10.7894	0	0	0	0	10	1	0	0
143.716	-10.7704	0	0	0	0	9	1	0	0
143.844	-10.7667	0	0	0	0	9	1	0	0
143.976	-10.7782	0	0	0	0	1	1	0	0
143.984	-10.7862	0	0	0	0	1	1	0	0
143.989	-10.7943	0	0	0	0	1	1	0	0
144.015	-10.9506	0	0	0	0	1	1	0	0
143.511	-10.9449	0	0	0	0	11	2	0	0
143.998	-10.8359	0	0	0	0	2	1	0	0
144.009	-10.8301	0	0	0	0	2	1	0	0
142.577	-10.7299	0	0	0	0	17	3	0	0
142.58	-10.7986	0	0	0	0	18	3	0	0
142.553	-10.8319	0	0	0	0	19	3	0	0
142.604	-10.7574	0	0	0	0	17	3	0	0
143.38	-10.8402	0	0	0	0	11	2	0	0
143.446	-10.8976	0	0	0	0	11	2	0	0
143.554	-10.9306	0	0	0	0	11	2	0	0
143.627	-10.9758	0	0	0	0	11	2	0	0
143.714	-10.9418	0	0	0	0	11	1	0	0
143.768	-11.0143	1	1	1	0	11	1	0	0
143.778	-10.9839	0	0	0	0	11	1	0	0
143.956	-10.7417	0	0	0	0	2	2	0	0
144.002	-10.9352	0	0	0	0	23	5	0	0
144.034	-10.9125	0	0	0	0	1	1	0	0
142.739	-10.8108	0	0	0	0	16	3	0	0
142.746	-10.9941	0	0	0	0	23	3	0	0
143.953	-10.6851	0	0	0	0	23	5	0	0
143.992	-10.8598	0	0	0	0	1	1	0	0
143.659	-10.8564	0	0	0	0	11	2	0	0
143.711	-10.8594	0	0	0	0	11	1	0	0
143.793	-10.8695	0	0	0	0	11	1	0	0
143.469	-10.8054	0	0	0	0	9	2	0	0
143.585	-10.8526	0	0	0	0	10	1	0	0
144.011	-10.8878	0	0	0	0	1	1	0	0
143.553	-10.8967	0	0	0	0	11	2	0	0
144.013	-10.9271	0	0	0	0	1	1	0	0
143.573	-10.9115	0	0	0	0	11	2	0	0
144.014	-10.9638	0	0	0	0	1	1	0	0
144.032	-10.9658	0	0	0	0	1	1	0	0
143.467	-10.8815	0	0	0	0	11	2	0	0
144.035	-10.9967	0	0	0	0	1	1	0	0
144.017	-10.986	0	0	0	0	1	1	0	0
144.01	-11.0063	0	0	0	0	1	1	0	0
144.013	-11.018	1	2	2	1	0	0	1	1
143.995	-11.0174	0	0	0	0	1	1	0	0
143.365	-10.9905	0	0	0	0	11	2	0	0
143.295	-10.987	0	0	0	0	11	2	0	0
143.663	-10.904	0	0	0	0	11	1	0	0
143.757	-10.8996	1	1	1	0	11	1	0	0
143.534	-10.9137	0	0	0	0	11	2	0	0
143.099	-11.1743	0	0	0	0	11	3	0	0
142.992	-11.0068	0	0	0	0	12	2	0	0
142.756	-11.025	0	0	0	0	14	3	0	0
142.782	-11.071	0	0	0	0	13	3	0	0
142.837	-11.1587	0	0	0	0	12	3	0	0
142.811	-11.1855	0	0	0	0	12	3	0	0
142.812	-11.1943	0	0	0	0	13	3	0	0
142.824	-11.2317	0	0	0	0	23	3	0	0
142.819	-11.2489	0	0	0	0	23	3	0	0
142.872	-11.257	0	0	0	0	11	3	0	0
142.928	-11.2489	0	0	0	0	10	3	0	0
142.829	-11.2902	0	0	0	0	13	3	0	0
142.831	-11.2939	0	0	0	0	13	3	0	0
142.865	-11.3727	0	0	0	0	12	3	0	0
142.966	-11.3844	0	0	0	0	10	3	0	0
142.935	-11.4349	0	0	0	0	10	3	0	0
142.841	-11.4244	0	0	0	0	23	3	0	0
143.242	-11.0226	0	0	0	0	11	2	0	0
143.333	-11.0279	0	0	0	0	11	2	0	0
143.356	-11.0322	0	0	0	0	11	2	0	0
143.474	-11.0288	0	0	0	0	11	2	0	0
143.38	-11.0388	0	0	0	0	11	2	0	0
143.371	-11.0588	0	0	0	0	10	2	0	0
143.464	-11.0445	0	0	0	0	10	2	0	0
143.402	-11.0745	0	0	0	0	10	2	0	0
143.319	-11.0788	0	0	0	0	11	2	0	0
143.091	-11.0698	0	0	0	0	11	2	0	0
143.028	-11.1164	0	0	0	0	12	3	0	0
143.001	-11.1292	0	0	0	0	11	3	0	0
143.496	-11.1075	0	0	0	0	10	2	0	0
143.252	-11.1285	0	0	0	0	11	2	0	0
143.438	-11.1439	0	0	0	0	10	2	0	0
143.224	-11.1422	0	0	0	0	11	2	0	0
143.421	-11.1598	0	0	0	0	10	2	0	0
143.393	-11.184	0	0	0	0	10	2	0	0
143.394	-11.2045	0	0	0	0	10	2	0	0
143.545	-11.367	0	0	0	0	9	2	0	0
143.336	-11.361	1	1	2	0	9	3	0	0
143.161	-11.3772	0	0	0	0	10	3	0	0
143.073	-11.3705	0	0	0	0	10	3	0	0
143.07	-11.3895	0	0	0	0	9	3	0	0
143.035	-11.3848	0	0	0	0	9	3	0	0
143.165	-11.4339	0	0	0	0	10	3	0	0
143.042	-11.4538	0	0	0	0	9	3	0	0
143.03	-11.1816	0	0	0	0	11	3	0	0
143.197	-11.1831	0	0	0	0	10	3	0	0
143.316	-11.2141	0	0	0	0	10	2	0	0
143	-11.2429	0	0	0	0	11	3	0	0
143.257	-11.2415	0	0	0	0	10	3	0	0
143.15	-11.2712	0	0	0	0	10	3	0	0
143.034	-11.2886	0	0	0	0	11	3	0	0
143.046	-11.2873	0	0	0	0	11	3	0	0
143.196	-11.2948	0	0	0	0	10	3	0	0
143.281	-11.2974	0	0	0	0	10	3	0	0
143.364	-11.2735	0	0	0	0	10	2	0	0
143.485	-11.2704	0	0	0	0	10	2	0	0
143.126	-11.3192	0	0	0	0	10	3	0	0
143.128	-11.3416	0	0	0	0	10	3	0	0
143.402	-11.3273	0	0	0	0	9	3	0	0
143.542	-11.2531	0	0	0	0	10	2	0	0
143.995	-11.2826	0	0	0	0	9	2	0	0
144.006	-11.2824	0	0	0	0	9	2	0	0
143.996	-11.2948	0	0	0	0	9	2	0	0
143.979	-11.2954	0	0	0	0	9	2	0	0
143.981	-11.3092	0	0	0	0	9	2	0	0
143.401	-11.5056	0	0	0	0	8	3	0	0
143.275	-11.462	0	0	0	0	9	3	0	0
143.311	-11.3965	0	0	0	0	9	3	0	0
143.377	-11.4606	0	0	0	0	9	3	0	0
143.438	-11.4305	0	0	0	0	9	3	0	0
143.125	-11.4681	0	0	0	0	9	3	0	0
143.157	-11.4718	0	0	0	0	9	3	0	0
143.075	-11.482	0	0	0	0	9	3	0	0
143.04	-11.4889	0	0	0	0	9	3	0	0
143.028	-11.4973	0	0	0	0	9	3	0	0
143.5	-10.9776	0	0	0	0	11	2	0	0
143.595	-11.0194	0	0	0	0	10	2	0	0
143.668	-11.0979	0	0	0	0	10	1	0	0
143.585	-11.1511	1	1	1	0	10	2	0	0
143.695	-11.1572	0	0	0	0	10	2	0	0
143.534	-11.1481	1	1	1	0	10	2	0	0
143.589	-11.2076	1	1	1	0	10	2	0	0
143.717	-11.1948	0	0	0	0	10	1	0	0
143.798	-11.3148	0	0	0	0	9	1	0	0
143.655	-11.2438	0	0	0	0	9	1	0	0
143.819	-11.2555	1	1	1	0	9	1	0	0
143.635	-11.4735	1	1	1	0	9	2	0	0
143.707	-11.466	1	1	1	0	9	2	0	0
143.929	-11.476	1	1	1	0	8	2	0	0
144.017	-11.4729	1	1	2	0	8	2	0	0
143.901	-11.4778	0	0	0	0	8	2	0	0
143.925	-11.4919	1	1	1	0	8	2	0	0
143.945	-11.4821	1	1	1	0	8	2	0	0
143.858	-11.4899	0	0	0	0	8	2	0	0
143.538	-11.4982	0	0	0	0	8	2	0	0
143.997	-11.0306	0	0	0	0	1	1	0	0
144.016	-11.0396	1	1	2	0	1	1	0	0
144.023	-11.0478	1	1	2	0	2	1	0	0
144.032	-11.0547	1	1	2	0	1	1	0	0
144.041	-11.0692	0	0	0	0	1	1	0	0
144.04	-11.1022	1	1	2	0	1	1	0	0
144.032	-11.1312	1	1	2	0	9	1	0	0
144.026	-11.1406	0	0	0	0	9	2	0	0
144.056	-11.1486	1	1	2	0	9	1	0	0
143.962	-11.322	0	0	0	0	9	2	0	0
143.982	-11.3282	0	0	0	0	9	2	0	0
143.504	-11.308	1	1	1	0	10	2	0	0
143.672	-11.3051	1	1	1	0	9	2	0	0
143.957	-11.3484	0	0	0	0	9	2	0	0
143.952	-11.3559	0	0	0	0	9	2	0	0
143.964	-11.3611	0	0	0	0	9	2	0	0
143.977	-11.3644	0	0	0	0	9	2	0	0
143.952	-11.3637	0	0	0	0	9	2	0	0
143.944	-11.3722	0	0	0	0	9	2	0	0
143.958	-11.3715	0	0	0	0	9	2	0	0
143.96	-11.3831	0	0	0	0	9	2	0	0
143.978	-11.3911	0	0	0	0	9	2	0	0
143.958	-11.3922	0	0	0	0	9	2	0	0
143.59	-11.3366	1	1	1	0	9	2	0	0
143.964	-11.4023	0	0	0	0	9	2	0	0
143.712	-11.3678	0	0	0	0	9	2	0	0
143.77	-11.4012	0	0	0	0	9	2	0	0
143.965	-11.4115	0	0	0	0	8	2	0	0
143.97	-11.416	0	0	0	0	8	2	0	0
143.975	-11.4214	0	0	0	0	8	2	0	0
143.974	-11.4272	0	0	0	0	8	2	0	0
143.768	-11.4226	0	0	0	0	9	2	0	0
143.545	-11.4249	0	0	0	0	9	2	0	0
143.769	-11.4587	0	0	0	0	9	2	0	0
143.512	-11.4652	1	1	1	0	9	3	0	0
143.967	-11.4624	0	0	0	0	8	2	0	0
143.512	-11.5495	0	0	0	0	8	3	0	0
143.232	-11.5802	0	0	0	0	8	4	0	0
144.06	-11.1851	0	0	0	0	9	1	0	0
144.043	-11.1922	0	0	0	0	9	2	0	0
144.047	-11.2001	0	0	0	0	9	2	0	0
144.051	-11.2095	0	0	0	0	9	2	0	0
144.056	-11.2172	0	0	0	0	9	2	0	0
144.064	-11.2582	0	0	0	0	9	1	0	0
144.012	-11.2636	0	0	0	0	9	2	0	0
144.018	-11.2693	0	0	0	0	9	2	0	0
144.024	-11.2615	0	0	0	0	9	2	0	0
144.026	-11.2761	0	0	0	0	9	2	0	0
144.034	-11.2795	0	0	0	0	9	2	0	0
144.044	-11.2759	0	0	0	0	9	2	0	0
144.039	-11.4244	1	1	2	0	8	2	0	0
144.067	-11.489	1	1	2	0	8	1	0	0
142.873	-11.5121	0	0	0	0	11	3	0	0
142.844	-11.5633	0	0	0	0	12	3	0	0
142.898	-11.5903	0	0	0	0	11	3	0	0
142.856	-11.6274	0	0	0	0	12	3	0	0
142.94	-11.5973	0	0	0	0	10	3	0	0
142.907	-11.6515	0	0	0	0	11	3	0	0
142.986	-11.7319	0	0	0	0	10	3	0	0
142.973	-11.7595	0	0	0	0	10	3	0	0
142.896	-11.7623	0	0	0	0	11	3	0	0
142.916	-11.7697	0	0	0	0	11	3	0	0
142.935	-11.7717	0	0	0	0	11	3	0	0
142.956	-11.7707	0	0	0	0	11	3	0	0
142.878	-11.7808	0	0	0	0	12	3	0	0
142.856	-11.7998	0	0	0	0	12	4	0	0
142.936	-11.7967	0	0	0	0	11	3	0	0
142.9	-11.8052	0	0	0	0	11	3	0	0
142.896	-11.8266	0	0	0	0	12	3	0	0
142.875	-11.849	0	0	0	0	13	3	0	0
142.939	-11.8431	0	0	0	0	11	3	0	0
142.994	-11.862	0	0	0	0	10	3	0	0
142.912	-11.8803	0	0	0	0	12	3	0	0
142.97	-11.8844	0	0	0	0	11	3	0	0
143.082	-11.5182	0	0	0	0	9	3	0	0
143.178	-11.5302	0	0	0	0	8	3	0	0
143.017	-11.55	0	0	0	0	9	3	0	0
143.086	-11.789	0	0	0	0	10	3	0	0
143.246	-11.8041	0	0	0	0	8	3	0	0
143.265	-11.8019	0	0	0	0	8	4	0	0
143.009	-11.8071	0	0	0	0	11	3	0	0
143.361	-11.8192	0	0	0	0	7	3	0	0
143.285	-11.8637	0	0	0	0	7	3	0	0
143.297	-11.874	0	0	0	0	7	3	0	0
143.107	-11.8951	0	0	0	0	9	3	0	0
143.129	-11.9065	0	0	0	0	8	3	0	0
143.338	-11.9112	0	0	0	0	7	3	0	0
143.351	-11.9182	1	1	2	0	7	3	0	0
143.31	-11.9205	0	0	0	0	7	3	0	0
143.179	-11.5901	0	0	0	0	8	3	0	0
143.424	-11.5862	0	0	0	0	8	4	0	0
143.01	-11.5941	0	0	0	0	10	3	0	0
143.291	-11.6041	0	0	0	0	8	4	0	0
143.533	-11.6225	1	1	1	0	8	3	0	0
143.428	-11.6874	0	0	0	0	7	3	0	0
143.192	-11.7111	0	0	0	0	8	3	0	0
143.248	-11.7357	0	0	0	0	8	3	0	0
143.089	-11.7702	0	0	0	0	9	3	0	0
143.243	-11.7508	0	0	0	0	8	4	0	0
143.893	-11.7684	1	1	2	0	7	2	0	0
143.869	-11.7813	0	0	0	0	8	2	0	0
143.869	-11.7911	1	1	2	0	7	2	0	0
143.864	-11.8008	0	0	0	0	8	2	0	0
143.864	-11.8087	0	0	0	0	7	2	0	0
143.969	-11.8021	1	1	2	0	7	2	0	0
143.208	-11.9273	0	0	0	0	8	3	0	0
143.216	-11.9435	0	0	0	0	8	3	0	0
143.242	-11.9425	0	0	0	0	7	3	0	0
143.371	-11.9329	1	1	2	0	7	3	0	0
143.417	-11.9481	0	0	0	0	7	3	0	0
143.497	-11.9118	0	0	0	0	7	3	0	0
143.269	-11.9515	0	0	0	0	7	3	0	0
143.271	-11.9606	0	0	0	0	7	3	0	0
143.267	-11.9697	0	0	0	0	7	3	0	0
143.286	-11.9698	0	0	0	0	7	3	0	0
143.255	-11.9709	0	0	0	0	8	3	0	0
143.234	-11.9594	0	0	0	0	8	3	0	0
143.244	-11.9727	0	0	0	0	8	3	0	0
143.22	-11.9833	0	0	0	0	8	3	0	0
143.269	-11.983	0	0	0	0	7	3	0	0
143.256	-11.9838	0	0	0	0	8	3	0	0
143.268	-11.9948	0	0	0	0	7	3	0	0
143.267	-11.9982	0	0	0	0	7	3	0	0
143.248	-11.9901	0	0	0	0	8	3	0	0
143.241	-11.9979	0	0	0	0	8	3	0	0
143.962	-11.5121	1	1	2	0	8	2	0	0
143.869	-11.5136	0	0	0	0	8	2	0	0
143.642	-11.5118	0	0	0	0	8	2	0	0
143.867	-11.5308	0	0	0	0	8	2	0	0
143.878	-11.5267	0	0	0	0	8	2	0	0
143.856	-11.5396	0	0	0	0	8	2	0	0
143.865	-11.5504	0	0	0	0	8	2	0	0
143.912	-11.53	1	1	1	0	8	2	0	0
143.982	-11.5131	1	1	1	0	8	2	0	0
143.902	-11.5456	1	1	1	0	8	2	0	0
143.862	-11.559	0	0	0	0	8	2	0	0
143.865	-11.5642	0	0	0	0	8	2	0	0
143.882	-11.5559	0	0	0	0	8	3	0	0
143.869	-11.5697	0	0	0	0	8	2	0	0
143.875	-11.572	0	0	0	0	8	2	0	0
143.716	-11.5668	0	0	0	0	8	2	0	0
143.856	-11.5924	1	2	1	0	8	2	0	0
143.516	-11.6024	0	0	0	0	8	3	0	0
143.682	-11.6236	1	1	1	0	8	2	0	0
143.88	-11.6301	0	0	0	0	8	2	0	0
143.572	-11.6606	0	0	0	0	7	3	0	0
143.754	-11.3062	0	0	0	0	9	1	0	0
143.774	-11.8075	0	0	0	0	7	2	0	0
143.551	-11.6897	1	1	1	0	7	3	0	0
143.914	-11.6374	0	0	0	0	8	2	0	0
143.902	-11.6651	0	0	0	0	8	2	0	0
143.903	-11.6991	0	0	0	0	8	2	0	0
143.895	-11.7276	0	0	0	0	8	2	0	0
143.68	-11.7694	0	0	0	0	7	3	0	0
144.043	-11.5944	1	1	2	0	8	2	0	0
144.019	-11.6834	1	1	2	0	8	2	0	0
144.065	-11.7779	1	1	2	0	7	2	0	0
143.999	-11.7859	1	1	2	0	8	2	0	0
143.973	-11.7053	1	1	2	0	8	2	0	0
144.019	-11.5313	1	1	2	0	8	2	0	0
143.247	-11.9646	0	0	0	0	8	3	0	0
143.112	-11.507	0	0	0	0	9	3	0	0
143.114	-11.3273	0	0	0	0	10	3	0	0
143.33	-11.6204	0	0	0	0	8	4	0	0
143.353	-11.4883	0	0	0	0	9	4	0	0
143.37	-11.5522	0	0	0	0	8	4	0	0
143.412	-11.4495	0	0	0	0	9	3	0	0
143.443	-11.1792	0	0	0	0	10	2	0	0
143.459	-11.1078	1	1	1	0	10	2	0	0
143.478	-11.498	0	0	0	0	8	3	0	0
143.651	-11.6258	0	0	0	0	8	3	0	0
143.659	-11.4285	1	1	1	0	9	2	0	0
143.685	-11.5597	0	0	0	0	8	2	0	0
143.706	-11.5569	0	0	0	0	8	2	0	0
143.724	-11.7961	0	0	0	0	7	2	0	0
143.744	-11.8051	0	0	0	0	7	2	0	0
143.75	-11.4874	0	0	0	0	8	2	0	0
143.855	-11.8253	1	1	1	0	7	2	0	0
143.843	-11.8442	0	0	0	0	7	3	0	0
143.824	-11.8543	0	0	0	0	7	3	0	0
143.829	-11.86	0	0	0	0	7	3	0	0
143.837	-11.8697	1	1	2	0	7	2	0	0
143.591	-11.8585	0	0	0	0	7	3	0	0
143.675	-11.8216	0	0	0	0	7	2	0	0
143.825	-11.8833	0	0	0	0	7	2	0	0
143.834	-11.8974	0	0	0	0	7	2	0	0
143.624	-11.8815	1	1	1	0	7	3	0	0
143.71	-11.88	1	1	1	0	7	2	0	0
143.691	-11.926	1	1	1	0	7	3	0	0
143.853	-11.9267	0	0	0	0	7	2	0	0
143.867	-11.9535	0	0	0	0	7	2	0	0
143.988	-11.9484	1	1	2	0	7	2	0	0
143.885	-11.9799	0	0	0	0	7	2	0	0
143.905	-11.9936	0	0	0	0	7	2	0	0
143.377	-12.1379	0	0	0	0	7	2	0	0
143.109	-12.1915	0	0	0	0	8	2	0	0
143.133	-12.2319	0	0	0	0	7	2	0	0
143.286	-12.2314	0	0	0	0	6	3	0	0
143.207	-12.2425	0	0	0	0	7	2	0	0
143.777	-11.5068	0	0	0	0	8	3	0	0
143.778	-11.8132	0	0	0	0	8	2	0	0
143.782	-11.8109	0	0	0	0	8	2	0	0
143.785	-11.8258	0	0	0	0	7	2	0	0
143.801	-11.4185	0	0	0	0	9	2	0	0
143.805	-11.3738	0	0	0	0	9	2	0	0
143.81	-11.1915	0	0	0	0	10	2	0	0
143.826	-11.8453	0	0	0	0	7	3	0	0
143.835	-11.9173	0	0	0	0	7	2	0	0
143.85	-11.5256	0	0	0	0	8	2	0	0
143.855	-11.2879	0	0	0	0	9	2	0	0
143.875	-11.7301	0	0	0	0	8	2	0	0
143.876	-11.1817	1	1	1	0	10	2	0	0
143.885	-11.7056	0	0	0	0	8	2	0	0
143.887	-11.7363	0	0	0	0	8	2	0	0
143.89	-11.7545	0	0	0	0	23	5	0	0
143.89	-11.632	0	0	0	0	8	2	0	0
143.891	-11.522	0	0	0	0	8	2	0	0
143.894	-11.632	0	0	0	0	8	2	0	0
143.895	-11.5748	0	0	0	0	8	2	0	0
143.896	-11.5982	0	0	0	0	8	2	0	0
143.904	-11.5971	0	0	0	0	8	2	0	0
143.964	-11.5751	0	0	0	0	8	2	0	0
143.977	-11.7313	0	0	0	0	8	2	0	0
143.982	-11.3779	0	0	0	0	9	2	0	0
143.984	-11.4706	1	1	2	0	8	2	0	0
143.988	-11.329	0	0	0	0	9	2	0	0
143.989	-11.3494	0	0	0	0	9	2	0	0
143.991	-11.3706	0	0	0	0	9	2	0	0
143.992	-11.3556	0	0	0	0	9	2	0	0
143.996	-11.3231	0	0	0	0	9	2	0	0
143.998	-11.3446	0	0	0	0	9	2	0	0
144.002	-11.3228	0	0	0	0	9	2	0	0
144.004	-11.3313	0	0	0	0	9	2	0	0
144.005	-11.2519	0	0	0	0	9	2	0	0
144.006	-11.1218	1	2	2	1	0	0	1	1
144.01	-11.3278	0	0	0	0	9	2	0	0
144.01	-11.3427	0	0	0	0	9	2	0	0
144.013	-11.762	0	0	0	0	8	2	0	0
144.014	-11.3103	0	0	0	0	9	2	0	0
144.015	-11.2567	0	0	0	0	9	2	0	0
144.016	-11.303	0	0	0	0	9	2	0	0
144.016	-11.3319	0	0	0	0	9	2	0	0
144.018	-11.286	0	0	0	0	9	2	0	0
144.019	-11.3104	0	0	0	0	9	2	0	0
144.023	-11.7718	0	0	0	0	8	2	0	0
144.027	-11.7682	0	0	0	0	8	2	0	0
144.044	-11.2925	0	0	0	0	9	2	0	0
144.053	-11.2743	0	0	0	0	23	5	0	0
144.063	-11.0909	1	1	2	0	10	2	0	0
143.262	-11.0576	0	0	0	0	11	2	0	0
143.54	-11.0135	0	0	0	0	11	2	0	0
143.669	-11.0419	0	0	0	0	11	2	0	0
143.685	-11.0368	0	0	0	0	11	2	0	0
143.692	-11.0046	0	0	0	0	11	2	0	0
143.71	-11.0173	0	0	0	0	11	2	0	0
143.754	-11.064	1	1	1	0	10	2	0	0
143.799	-11.0534	1	1	1	0	10	2	0	0
143.809	-11.0733	0	0	0	0	10	1	0	0
144.06	-11.0792	0	0	0	0	10	2	0	0
142.833	-11.484	0	0	0	0	23	3	0	0
143.3	-12.0304	0	0	0	0	7	2	0	0
143.294	-12.0694	0	0	0	0	7	2	0	0
143.484	-12.1027	0	0	0	0	6	2	0	0
143.352	-12.1135	0	0	0	0	23	5	0	0
143.447	-12.1533	0	0	0	0	23	5	0	0
143.588	-12.1863	0	0	0	0	23	5	0	0
143.265	-12.0987	0	0	0	0	7	2	0	0
143.219	-12.1266	0	0	0	0	7	2	0	0
143.276	-12.1394	0	0	0	0	7	3	0	0
143.546	-12.3732	0	0	0	0	6	2	0	0
143.907	-11.995	0	0	0	0	7	2	0	0
143.911	-11.9964	0	0	0	0	7	2	0	0
143.671	-12.1255	0	0	0	0	6	2	0	0
143.923	-12.0044	1	1	2	0	7	2	0	0
143.956	-12.0219	1	1	2	0	7	2	0	0
143.848	-12.0339	0	0	0	0	8	3	0	0
143.873	-12.0386	0	0	0	0	7	2	0	0
143.897	-12.0468	0	0	0	0	7	2	0	0
143.833	-12.0416	0	0	0	0	9	4	0	0
143.961	-12.0619	1	1	2	0	7	2	0	0
143.91	-12.0548	0	0	0	0	7	2	0	0
143.933	-12.0577	0	0	0	0	7	2	0	0
143.817	-12.0515	0	0	0	0	9	4	0	0
143.812	-12.0725	0	0	0	0	9	4	0	0
143.549	-12.0576	0	0	0	0	7	3	0	0
143.804	-12.0953	0	0	0	0	8	3	0	0
143.808	-12.1203	0	0	0	0	8	3	0	0
143.811	-12.1447	0	0	0	0	8	3	0	0
143.238	-12.2503	0	0	0	0	6	2	0	0
143.275	-12.2467	0	0	0	0	6	3	0	0
143.3	-12.2716	0	0	0	0	6	3	0	0
143.126	-12.2865	0	0	0	0	8	2	0	0
143.438	-12.31	0	0	0	0	6	2	0	0
143.41	-12.2923	0	0	0	0	23	3	0	0
143.517	-12.245	0	0	0	0	6	2	0	0
143.183	-12.3054	0	0	0	0	7	2	0	0
143.197	-12.3119	0	0	0	0	7	2	0	0
143.344	-12.3305	0	0	0	0	6	2	0	0
143.358	-12.3509	0	0	0	0	6	2	0	0
143.242	-12.3551	0	0	0	0	7	2	0	0
143.213	-12.3632	0	0	0	0	7	2	0	0
143.273	-12.3895	0	0	0	0	6	2	0	0
143.482	-12.3843	0	0	0	0	6	2	0	0
143.284	-12.4331	0	0	0	0	7	2	0	0
143.361	-12.4395	0	0	0	0	6	2	0	0
143.498	-12.4229	0	0	0	0	6	2	0	0
143.481	-12.468	0	0	0	0	5	2	0	0
143.529	-12.5583	0	0	0	0	5	2	0	0
143.786	-12.5769	0	0	0	0	6	2	0	0
143.794	-12.5821	0	0	0	0	6	2	0	0
143.866	-12.5835	0	0	0	0	6	2	0	0
143.718	-12.6212	0	0	0	0	5	2	0	0
143.81	-12.6002	0	0	0	0	6	2	0	0
143.785	-12.1719	0	0	0	0	7	3	0	0
143.789	-12.1578	0	0	0	0	7	3	0	0
143.805	-12.1716	0	0	0	0	7	3	0	0
143.791	-12.1942	0	0	0	0	7	3	0	0
143.781	-12.1941	0	0	0	0	7	3	0	0
143.81	-12.2052	0	0	0	0	7	3	0	0
143.822	-12.2101	0	0	0	0	7	3	0	0
143.794	-12.2084	0	0	0	0	7	3	0	0
143.853	-12.2222	0	0	0	0	7	2	0	0
143.85	-12.221	0	0	0	0	7	2	0	0
143.819	-12.2226	0	0	0	0	7	3	0	0
143.874	-12.2405	0	0	0	0	7	2	0	0
143.9	-12.2429	0	0	0	0	7	2	0	0
143.89	-12.2469	0	0	0	0	7	2	0	0
143.901	-12.2822	1	1	2	0	6	2	0	0
143.642	-12.314	0	0	0	0	7	3	0	0
143.828	-12.3401	0	0	0	0	6	2	0	0
143.792	-12.3637	0	0	0	0	6	2	0	0
143.61	-12.3812	0	0	0	0	6	2	0	0
143.757	-12.3842	0	0	0	0	6	2	0	0
143.747	-12.412	0	0	0	0	6	2	0	0
143.766	-12.4117	0	0	0	0	6	2	0	0
143.633	-12.4027	0	0	0	0	6	2	0	0
143.568	-12.4226	0	0	0	0	6	2	0	0
143.632	-12.4166	0	0	0	0	6	2	0	0
143.846	-12.4151	0	0	0	0	6	2	0	0
143.751	-12.4368	0	0	0	0	6	2	0	0
143.762	-12.466	0	0	0	0	6	2	0	0
143.759	-12.4835	0	0	0	0	6	2	0	0
143.772	-12.4888	0	0	0	0	6	2	0	0
143.39	-12.5187	0	0	0	0	6	2	0	0
143.29	-12.513	0	0	0	0	7	2	0	0
143.321	-12.554	0	0	0	0	7	2	0	0
143.393	-12.5865	0	0	0	0	6	2	0	0
143.435	-12.6133	0	0	0	0	6	1	0	0
143.447	-12.6219	0	0	0	0	6	1	0	0
143.418	-12.6487	0	0	0	0	6	1	0	0
143.45	-12.6586	0	0	0	0	6	2	0	0
143.422	-12.6624	0	0	0	0	6	1	0	0
143.395	-12.7117	0	0	0	0	7	2	0	0
143.399	-12.7553	0	0	0	0	7	2	0	0
143.482	-12.7545	0	0	0	0	6	2	0	0
143.466	-12.7782	0	0	0	0	6	2	0	0
143.369	-12.7772	0	0	0	0	8	2	0	0
143.413	-12.78	0	0	0	0	7	2	0	0
143.487	-12.7831	0	0	0	0	6	2	0	0
143.442	-12.8111	0	0	0	0	6	2	0	0
143.771	-12.519	0	0	0	0	6	2	0	0
143.605	-12.5201	1	1	1	0	5	2	0	0
143.792	-12.5323	0	0	0	0	6	2	0	0
143.778	-12.5686	0	0	0	0	6	2	0	0
143.646	-12.8475	0	0	0	0	4	2	0	0
143.794	-12.8682	0	0	0	0	5	2	0	0
143.598	-12.8789	0	0	0	0	5	2	0	0
143.55	-12.8863	0	0	0	0	5	2	0	0
143.626	-12.8783	0	0	0	0	4	2	0	0
143.819	-12.8935	0	0	0	0	5	2	0	0
143.6	-12.8865	0	0	0	0	5	2	0	0
143.768	-12.9335	0	0	0	0	4	2	0	0
143.518	-12.922	0	0	0	0	6	2	0	0
143.538	-12.9275	0	0	0	0	5	2	0	0
143.654	-12.9291	0	0	0	0	4	2	0	0
143.824	-12.933	0	0	0	0	5	2	0	0
143.817	-12.9485	0	0	0	0	5	2	0	0
143.548	-12.9408	0	0	0	0	5	2	0	0
143.828	-12.9648	1	1	2	0	4	2	0	0
143.551	-12.9651	0	0	0	0	5	2	0	0
143.693	-12.9518	0	0	0	0	4	2	0	0
143.829	-12.9839	0	0	0	0	4	2	0	0
143.549	-12.5806	0	0	0	0	5	2	0	0
143.812	-12.6174	0	0	0	0	6	2	0	0
143.835	-12.6362	0	0	0	0	6	2	0	0
143.563	-12.6323	0	0	0	0	5	2	0	0
143.524	-12.662	0	0	0	0	5	2	0	0
143.842	-12.6821	0	0	0	0	5	2	0	0
143.814	-12.696	0	0	0	0	5	2	0	0
143.822	-12.6912	0	0	0	0	5	2	0	0
143.81	-12.7053	0	0	0	0	5	2	0	0
143.808	-12.7217	0	0	0	0	5	2	0	0
143.617	-12.6936	0	0	0	0	5	2	0	0
143.792	-12.746	0	0	0	0	5	2	0	0
143.815	-12.7588	1	1	2	0	5	2	0	0
143.613	-12.7683	1	1	1	0	5	2	0	0
143.802	-12.7975	0	0	0	0	5	2	0	0
143.83	-12.8326	1	1	2	0	5	2	0	0
143.615	-12.81	0	0	0	0	5	2	0	0
143.546	-12.8148	0	0	0	0	5	2	0	0
143.744	-12.8393	0	0	0	0	4	2	0	0
143.738	-13.2367	0	0	0	0	4	1	0	0
143.935	-13.25	0	0	0	0	4	1	0	0
143.691	-13.2577	0	0	0	0	4	2	0	0
143.946	-13.2746	0	0	0	0	4	1	0	0
143.694	-13.2758	0	0	0	0	4	2	0	0
143.724	-12.9947	1	1	1	0	4	2	0	0
143.849	-12.9973	1	1	2	0	4	2	0	0
143.534	-12.9855	0	0	0	0	5	2	0	0
143.614	-12.9894	1	1	1	0	5	2	0	0
143.689	-12.9958	0	0	0	0	4	1	0	0
143.654	-12.9736	0	0	0	0	4	1	0	0
143.768	-12.5089	0	0	0	0	6	2	0	0
143.807	-12.1636	0	0	0	0	7	3	0	0
143.887	-12.0311	0	0	0	0	7	2	0	0
143.897	-12.0333	0	0	0	0	7	2	0	0
143.926	-12.061	0	0	0	0	7	2	0	0
143.93	-12.0465	0	0	0	0	7	2	0	0
143.792	-13.0245	1	1	1	0	4	2	0	0
143.859	-13.0225	0	0	0	0	4	2	0	0
143.54	-13.0297	0	0	0	0	5	2	0	0
143.872	-13.0387	0	0	0	0	4	2	0	0
143.627	-13.0415	1	1	1	0	5	1	0	0
143.513	-13.0319	0	0	0	0	5	2	0	0
143.643	-13.0514	0	0	0	0	5	1	0	0
143.867	-13.0533	0	0	0	0	4	2	0	0
143.88	-13.0614	0	0	0	0	4	2	0	0
143.882	-13.0661	0	0	0	0	4	2	0	0
143.819	-13.0651	1	1	1	0	4	2	0	0
143.557	-13.0649	0	0	0	0	5	2	0	0
143.524	-13.0765	0	0	0	0	5	2	0	0
143.698	-13.0708	0	0	0	0	4	1	0	0
143.897	-13.076	1	1	2	0	4	2	0	0
143.916	-13.0793	0	0	0	0	4	2	0	0
143.922	-13.083	0	0	0	0	4	2	0	0
143.938	-13.0764	0	0	0	0	4	2	0	0
143.929	-13.0793	0	0	0	0	4	2	0	0
143.934	-13.0793	0	0	0	0	4	2	0	0
143.508	-13.1108	0	0	0	0	5	2	0	0
143.558	-13.1089	0	0	0	0	5	2	0	0
143.723	-13.1076	1	1	1	0	4	1	0	0
143.658	-13.1115	0	0	0	0	4	1	0	0
143.749	-13.1387	0	0	0	0	4	2	0	0
143.642	-13.1521	0	0	0	0	4	2	0	0
143.616	-13.1511	0	0	0	0	4	2	0	0
143.661	-13.1622	0	0	0	0	4	2	0	0
143.762	-13.1694	1	1	1	0	4	1	0	0
143.959	-13.1593	1	1	2	0	4	1	0	0
143.521	-13.1716	0	0	0	0	5	2	0	0
143.55	-13.177	0	0	0	0	5	2	0	0
143.575	-13.1833	0	0	0	0	4	2	0	0
143.697	-13.2033	0	0	0	0	4	1	0	0
143.879	-13.1974	0	0	0	0	3	1	0	0
143.571	-13.2179	0	0	0	0	4	2	0	0
143.81	-13.1862	0	0	0	0	3	1	0	0
146.484	-17.2288	0	0	0	0	4	1	0	0
146.303	-17.2795	0	0	0	0	5	2	0	0
146.837	-18.0047	0	0	0	0	8	1	0	0
146.784	-18.0323	0	0	0	0	8	2	0	0
146.559	-18.0525	0	0	0	0	8	2	0	0
145.687	-16.1221	0	0	0	0	2	1	0	0
145.775	-16.1174	1	1	1	0	2	2	0	0
145.645	-16.1743	0	0	0	0	2	2	0	0
145.637	-16.184	0	0	0	0	2	2	0	0
145.695	-16.1933	0	0	0	0	2	1	0	0
145.791	-16.2131	1	1	1	0	2	1	0	0
146.213	-16.8743	1	1	1	0	3	1	0	0
146.389	-16.8767	1	1	2	0	3	1	0	0
146.247	-16.91	1	1	1	0	3	1	0	0
146.207	-16.938	0	0	0	0	4	2	0	0
146.445	-16.9446	0	0	0	0	3	1	0	0
146.484	-16.9692	0	0	0	0	23	1	0	0
146.443	-17.2865	0	0	0	0	5	2	0	0
146.466	-17.275	0	0	0	0	23	5	0	0
146.359	-17.3029	0	0	0	0	5	2	0	0
146.384	-17.396	0	0	0	0	5	2	0	0
146.852	-18.058	0	0	0	0	7	1	0	0
146.787	-18.0832	0	0	0	0	7	1	0	0
146.748	-18.1066	0	0	0	0	8	2	0	0
146.765	-18.1164	0	0	0	0	8	2	0	0
145.888	-16.2189	1	1	1	0	1	1	0	0
145.791	-16.3212	0	0	0	0	1	1	0	0
145.765	-16.3521	0	0	0	0	3	2	0	0
145.565	-16.3864	0	0	0	0	4	2	0	0
146.449	-16.976	0	0	0	0	4	1	0	0
146.485	-16.9853	0	0	0	0	23	1	0	0
146.514	-16.993	0	0	0	0	5	1	0	0
145.553	-16.5548	0	0	0	0	23	2	0	0
145.53	-16.56	0	0	0	0	23	2	0	0
145.532	-16.5937	0	0	0	0	23	2	0	0
145.472	-16.0825	0	0	0	0	3	2	0	0
145.47	-16.0841	0	0	0	0	3	2	0	0
146.339	-17.3879	0	0	0	0	5	2	0	0
146.479	-17.4456	0	0	0	0	5	2	0	0
146.46	-17.429	0	0	0	0	5	2	0	0
146.455	-17.4542	0	0	0	0	6	2	0	0
146.463	-17.448	0	0	0	0	5	2	0	0
146.458	-17.4759	0	0	0	0	5	2	0	0
146.967	-18.1334	0	0	0	0	8	2	0	0
146.729	-18.2253	0	0	0	0	7	1	0	0
146.898	-18.2616	0	0	0	0	7	2	0	0
145.769	-16.4141	0	0	0	0	2	2	0	0
145.997	-16.4281	1	1	2	0	2	1	0	0
145.687	-16.4406	0	0	0	0	3	2	0	0
145.99	-16.4654	0	0	0	0	2	1	0	0
146.002	-16.3068	1	1	2	0	2	1	0	0
146.046	-16.4044	1	1	2	0	1	1	0	0
145.469	-16.0876	0	0	0	0	3	2	0	0
145.458	-16.2062	0	0	0	0	5	2	0	0
145.478	-16.2494	0	0	0	0	5	2	0	0
145.423	-16.3532	0	0	0	0	23	2	0	0
146.391	-17.4821	0	0	0	0	6	2	0	0
146.493	-17.1036	1	1	2	0	3	1	0	0
146.571	-17.1393	0	0	0	0	4	1	0	0
146.542	-17.191	0	0	0	0	3	1	0	0
146.545	-17.2663	1	1	2	0	4	1	0	0
146.609	-17.2617	0	0	0	0	4	1	0	0
146.61	-17.2863	0	0	0	0	4	1	0	0
146.745	-18.325	0	0	0	0	7	2	0	0
146.832	-18.3521	0	0	0	0	7	2	0	0
146.763	-18.3867	0	0	0	0	7	2	0	0
146.706	-18.4081	0	0	0	0	7	2	0	0
146.988	-18.4363	0	0	0	0	7	2	0	0
146.993	-18.4691	0	0	0	0	7	2	0	0
146.066	-16.4391	0	0	0	0	2	1	0	0
146.101	-16.4935	0	0	0	0	2	1	0	0
145.524	-16.5172	0	0	0	0	23	2	0	0
145.536	-16.5225	0	0	0	0	23	2	0	0
145.496	-16.5301	0	0	0	0	23	2	0	0
145.508	-16.5628	0	0	0	0	23	2	0	0
145.863	-16.547	0	0	0	0	3	2	0	0
145.953	-16.5433	0	0	0	0	2	1	0	0
145.531	-16.6077	0	0	0	0	23	2	0	0
145.539	-16.6158	0	0	0	0	23	2	0	0
145.585	-16.6877	0	0	0	0	23	2	0	0
145.607	-16.6952	0	0	0	0	23	2	0	0
145.629	-16.7057	0	0	0	0	23	2	0	0
145.916	-16.8653	0	0	0	0	8	2	0	0
146.544	-17.3102	0	0	0	0	4	1	0	0
146.534	-17.3543	0	0	0	0	4	1	0	0
146.547	-17.4177	0	0	0	0	5	1	0	0
146.509	-17.4428	0	0	0	0	5	2	0	0
146.377	-17.5326	0	0	0	0	6	1	0	0
146.517	-17.5248	1	1	1	0	5	1	0	0
145.367	-15.7743	0	0	0	0	4	2	0	0
145.429	-15.7069	0	0	0	0	3	2	0	0
145.439	-15.7063	0	0	0	0	3	2	0	0
145.405	-15.7099	0	0	0	0	3	2	0	0
145.395	-15.7095	0	0	0	0	3	2	0	0
145.98	-16.5815	0	0	0	0	3	1	0	0
145.933	-16.6399	0	0	0	0	3	1	0	0
145.949	-16.6177	0	0	0	0	3	2	0	0
145.973	-16.6466	0	0	0	0	3	1	0	0
145.993	-16.6551	0	0	0	0	3	1	0	0
145.571	-16.6574	0	0	0	0	23	2	0	0
145.581	-16.6545	0	0	0	0	23	2	0	0
145.917	-16.8646	0	0	0	0	8	2	0	0
145.918	-16.864	0	0	0	0	8	2	0	0
145.922	-16.865	0	0	0	0	8	2	0	0
145.926	-16.8655	0	0	0	0	8	2	0	0
146.454	-17.61	0	0	0	0	6	2	0	0
146.419	-17.6076	0	0	0	0	6	2	0	0
146.144	-17.6412	0	0	0	0	23	1	0	0
146.158	-17.6543	0	0	0	0	23	1	0	0
146.382	-17.6627	0	0	0	0	7	2	0	0
145.44	-15.7398	0	0	0	0	2	2	0	0
145.458	-15.7331	0	0	0	0	2	2	0	0
145.405	-15.9456	0	0	0	0	3	2	0	0
145.37	-15.9206	0	0	0	0	3	2	0	0
145.937	-16.6744	0	0	0	0	4	1	0	0
145.684	-16.7282	0	0	0	0	23	2	0	0
145.93	-16.8682	0	0	0	0	8	2	0	0
145.932	-16.8706	0	0	0	0	8	2	0	0
145.934	-16.8725	0	0	0	0	8	2	0	0
145.935	-16.874	0	0	0	0	10	2	0	0
146.467	-17.6535	0	0	0	0	6	1	0	0
146.177	-17.6748	0	0	0	0	23	1	0	0
146.169	-17.6672	0	0	0	0	23	1	0	0
146.169	-17.6742	0	0	0	0	23	1	0	0
146.394	-17.7223	0	0	0	0	7	2	0	0
145.395	-15.9163	0	0	0	0	3	2	0	0
145.436	-15.992	0	0	0	0	3	2	0	0
145.615	-15.5023	0	0	0	0	2	1	0	0
145.534	-15.5126	0	0	0	0	2	1	0	0
145.546	-15.5061	0	0	0	0	2	1	0	0
145.57	-15.5106	0	0	0	0	2	1	0	0
145.779	-15.5149	0	0	0	0	3	1	0	0
145.781	-15.5294	0	0	0	0	3	2	0	0
145.641	-15.5353	0	0	0	0	2	1	0	0
145.688	-16.7339	0	0	0	0	23	2	0	0
145.936	-16.8755	0	0	0	0	9	2	0	0
145.939	-16.8783	0	0	0	0	9	2	0	0
145.943	-16.8816	0	0	0	0	8	2	0	0
145.952	-16.8903	0	0	0	0	7	2	0	0
146.106	-17.7247	0	0	0	0	23	2	0	0
146.156	-17.7466	0	0	0	0	23	1	0	0
146.435	-17.7734	0	0	0	0	7	2	0	0
146.12	-17.7698	0	0	0	0	23	1	0	0
146.105	-17.8107	0	0	0	0	23	2	0	0
146.103	-17.8343	0	0	0	0	23	2	0	0
145.796	-15.557	1	1	2	0	2	1	0	0
145.781	-15.5384	0	0	0	0	3	2	0	0
145.778	-15.5732	1	1	2	0	2	1	0	0
145.593	-15.561	0	0	0	0	2	2	0	0
145.649	-15.5584	1	1	1	0	2	1	0	0
145.533	-15.5561	0	0	0	0	2	1	0	0
145.768	-15.595	1	1	2	0	2	1	0	0
145.998	-16.765	0	0	0	0	4	2	0	0
145.895	-16.8867	0	0	0	0	8	2	0	0
145.955	-16.8912	0	0	0	0	7	2	0	0
145.956	-16.8941	0	0	0	0	7	2	0	0
145.934	-16.9365	0	0	0	0	8	2	0	0
145.925	-16.9554	0	0	0	0	7	2	0	0
145.908	-16.9728	0	0	0	0	8	2	0	0
146.484	-17.8494	0	0	0	0	7	2	0	0
146.116	-17.8566	0	0	0	0	23	1	0	0
146.152	-17.9511	0	0	0	0	23	1	0	0
146.139	-17.9641	0	0	0	0	23	1	0	0
146.136	-17.9769	0	0	0	0	23	1	0	0
145.805	-15.606	1	1	2	0	2	1	0	0
145.515	-15.607	0	0	0	0	2	2	0	0
145.626	-15.606	0	0	0	0	2	1	0	0
145.508	-15.63	0	0	0	0	2	2	0	0
145.715	-15.6476	1	1	2	0	1	1	0	0
145.808	-15.6462	0	0	0	0	2	1	0	0
145.895	-16.8835	0	0	0	0	8	2	0	0
145.956	-16.9011	0	0	0	0	7	2	0	0
145.947	-16.909	0	0	0	0	7	2	0	0
145.995	-16.9256	0	0	0	0	6	2	0	0
146.075	-16.6045	0	0	0	0	3	2	0	0
145.899	-16.9943	0	0	0	0	8	2	0	0
146.21	-16.9933	0	0	0	0	4	2	0	0
146.099	-17.97	0	0	0	0	23	1	0	0
146.578	-17.5804	1	1	1	0	6	2	0	0
146.715	-17.6696	1	1	2	0	6	1	0	0
146.544	-17.6979	0	0	0	0	6	2	0	0
146.554	-17.7247	0	0	0	0	7	2	0	0
146.572	-17.694	0	0	0	0	6	2	0	0
145.508	-15.6705	0	0	0	0	2	1	0	0
145.8	-15.7188	1	1	2	0	2	1	0	0
145.782	-15.749	1	1	2	0	2	1	0	0
145.582	-15.7765	0	0	0	0	1	1	0	0
145.803	-15.7888	1	1	2	0	2	1	0	0
145.775	-15.8114	0	0	0	0	2	1	0	0
145.773	-15.8222	0	0	0	0	2	1	0	0
145.819	-15.8297	1	1	2	0	2	1	0	0
145.985	-16.933	0	0	0	0	6	2	0	0
145.983	-16.9347	0	0	0	0	6	2	0	0
145.986	-16.9318	0	0	0	0	23	2	0	0
145.988	-16.9317	0	0	0	0	23	2	0	0
145.989	-16.9404	0	0	0	0	23	2	0	0
146.195	-16.9504	0	0	0	0	4	2	0	0
146.217	-16.9529	0	0	0	0	4	2	0	0
146.211	-16.9984	0	0	0	0	23	3	0	0
146.129	-17.0125	0	0	0	0	5	2	0	0
146.131	-17.0205	0	0	0	0	5	1	0	0
146.456	-16.999	0	0	0	0	3	1	0	0
146.461	-17.0375	1	1	2	0	3	1	0	0
146.185	-17.0735	0	0	0	0	4	2	0	0
146.501	-17.7387	0	0	0	0	7	2	0	0
146.509	-17.7503	1	1	1	0	7	2	0	0
146.65	-17.778	1	1	1	0	6	1	0	0
146.517	-17.7908	1	1	1	0	7	1	0	0
146.542	-17.7563	0	0	0	0	7	2	0	0
145.575	-15.8723	0	0	0	0	2	1	0	0
145.796	-15.8767	1	1	2	0	1	1	0	0
145.657	-15.9051	1	1	1	0	1	1	0	0
145.821	-15.9498	1	1	2	0	1	1	0	0
146.001	-16.9338	0	0	0	0	6	2	0	0
146.006	-16.9237	0	0	0	0	5	2	0	0
146.41	-17.0989	0	0	0	0	4	1	0	0
146.345	-17.0927	0	0	0	0	4	1	0	0
146.422	-17.1214	0	0	0	0	4	1	0	0
146.469	-17.1269	0	0	0	0	3	1	0	0
146.549	-17.8327	1	1	1	0	7	2	0	0
146.726	-17.8749	0	0	0	0	7	2	0	0
146.584	-17.8898	0	0	0	0	7	1	0	0
146.6	-17.9695	0	0	0	0	8	2	0	0
145.666	-15.9759	1	1	1	0	1	1	0	0
145.832	-15.9906	1	1	2	0	1	1	0	0
145.851	-16.0179	0	0	0	0	2	1	0	0
145.867	-16.0516	1	2	2	1	0	0	1	2
145.835	-16.0346	1	2	2	1	0	0	1	2
145.858	-16.0301	1	1	2	0	2	1	0	0
145.693	-15.4466	0	0	0	0	2	2	0	0
145.656	-15.5179	0	0	0	0	2	2	0	0
145.459	-16.0339	0	0	0	0	2	2	0	0
145.902	-16.9817	0	0	0	0	8	2	0	0
146.008	-16.5185	0	0	0	0	2	1	0	0
146.011	-17.1578	0	0	0	0	7	2	0	0
146.794	-17.9451	0	0	0	0	7	1	0	0
146.769	-17.9949	0	0	0	0	7	2	0	0
146.157	-17.7733	0	0	0	0	23	1	0	0
146.821	-17.894	0	0	0	0	23	2	0	0
146.485	-17.1494	0	0	0	0	4	2	0	0
146.681	-17.5662	1	1	2	0	5	1	0	0
145.898	-17.0015	0	0	0	0	9	2	0	0
145.9	-17.0048	0	0	0	0	9	2	0	0
145.47	-16.0716	0	0	0	0	3	2	0	0
145.463	-16.1083	0	0	0	0	3	2	0	0
145.446	-16.1667	0	0	0	0	4	2	0	0
145.486	-16.2444	0	0	0	0	5	2	0	0
146.129	-16.5275	1	1	2	0	2	1	0	0
146.001	-16.5676	0	0	0	0	3	2	0	0
146.018	-16.582	0	0	0	0	2	1	0	0
146.164	-16.6089	0	0	0	0	3	1	0	0
146.023	-16.6432	0	0	0	0	23	5	0	0
146.291	-17.1848	1	1	1	0	5	2	0	0
146.368	-17.1972	0	0	0	0	4	1	0	0
146.077	-17.2092	0	0	0	0	23	2	0	0
145.9	-17.008	0	0	0	0	8	2	0	0
146.151	-18.0077	0	0	0	0	23	2	0	0
146.166	-18.0259	0	0	0	0	23	1	0	0
146.177	-18.0399	0	0	0	0	23	1	0	0
146.2	-18.0398	0	0	0	0	23	1	0	0
145.5	-16.298	0	0	0	0	5	2	0	0
145.424	-16.3615	0	0	0	0	23	2	0	0
145.427	-16.4028	0	0	0	0	23	2	0	0
146.042	-16.6236	0	0	0	0	3	2	0	0
146.036	-16.6463	0	0	0	0	23	3	0	0
146.252	-16.6876	1	1	2	0	3	2	0	0
146.049	-16.6846	0	0	0	0	3	1	0	0
146.274	-16.7272	1	1	2	0	3	1	0	0
146.078	-17.2199	0	0	0	0	23	2	0	0
146.092	-17.2246	0	0	0	0	6	2	0	0
146.203	-18.0507	0	0	0	0	23	1	0	0
146.451	-18.0786	0	0	0	0	8	2	0	0
146.29	-18.1482	0	0	0	0	23	1	0	0
146.267	-18.1561	0	0	0	0	23	1	0	0
145.42	-16.4071	0	0	0	0	23	2	0	0
145.416	-16.4474	0	0	0	0	23	2	0	0
145.419	-16.4245	0	0	0	0	23	2	0	0
145.446	-16.4735	0	0	0	0	23	2	0	0
145.764	-16.0067	0	0	0	0	1	1	0	0
145.62	-16.0091	0	0	0	0	2	1	0	0
145.635	-16.0149	0	0	0	0	2	1	0	0
145.794	-16.0189	0	0	0	0	1	1	0	0
145.808	-16.0192	0	0	0	0	2	1	0	0
146.326	-16.7342	0	0	0	0	3	1	0	0
146.342	-16.7539	0	0	0	0	4	1	0	0
146.269	-16.7743	0	0	0	0	2	1	0	0
146.181	-16.8029	1	1	1	0	3	1	0	0
146.355	-16.8064	1	1	2	0	2	1	0	0
146.358	-16.8577	1	1	2	0	3	1	0	0
146.164	-18.1673	0	0	0	0	23	2	0	0
146.145	-18.1825	0	0	0	0	23	2	0	0
146.324	-18.2354	0	0	0	0	23	1	0	0
146.314	-18.3476	0	0	0	0	23	1	0	0
146.328	-18.3552	0	0	0	0	23	2	0	0
145.808	-16.0341	0	0	0	0	2	1	0	0
145.7	-16.0235	0	0	0	0	2	1	0	0
145.709	-16.0329	0	0	0	0	2	1	0	0
145.647	-16.0493	0	0	0	0	2	1	0	0
145.739	-16.0552	0	0	0	0	2	1	0	0
145.721	-16.0797	0	0	0	0	2	1	0	0
145.756	-16.0767	0	0	0	0	2	2	0	0
145.747	-16.0861	0	0	0	0	2	2	0	0
145.833	-16.1041	1	1	1	0	1	1	0	0
145.378	-14.7103	0	0	0	0	3	2	0	0
145.166	-14.716	0	0	0	0	5	2	0	0
145.161	-14.7215	0	0	0	0	5	2	0	0
145.187	-14.7344	0	0	0	0	5	2	0	0
145.575	-15.2871	0	0	0	0	2	1	0	0
145.764	-15.3129	1	1	2	0	3	1	0	0
145.639	-15.3189	0	0	0	0	3	1	0	0
145.647	-15.3309	0	0	0	0	3	1	0	0
145.752	-15.3351	1	1	2	0	3	1	0	0
145.782	-15.3633	1	1	2	0	3	1	0	0
143.841	-13.9148	0	0	0	0	3	2	0	0
143.951	-13.8968	0	0	0	0	2	1	0	0
144.739	-14.239	0	0	0	0	3	2	0	0
144.688	-14.2974	0	0	0	0	4	2	0	0
144.79	-14.3095	1	1	1	0	4	2	0	0
144.859	-14.3214	0	0	0	0	4	2	0	0
145.2	-14.7347	0	0	0	0	4	2	0	0
145.179	-14.7298	0	0	0	0	5	2	0	0
145.198	-14.7213	0	0	0	0	5	2	0	0
145.204	-14.7045	0	0	0	0	4	2	0	0
145.193	-14.7137	0	0	0	0	5	1	0	0
145.19	-14.7282	0	0	0	0	5	2	0	0
145.581	-15.3582	0	0	0	0	2	1	0	0
145.766	-15.3886	1	1	2	0	3	1	0	0
145.766	-15.3998	1	1	2	0	3	1	0	0
145.772	-15.4102	1	1	2	0	3	1	0	0
145.508	-15.4286	0	0	0	0	2	1	0	0
145.613	-15.4284	1	1	1	0	2	1	0	0
143.816	-13.9646	0	0	0	0	3	2	0	0
143.614	-13.9263	0	0	0	0	6	2	0	0
143.754	-13.9431	0	0	0	0	3	2	0	0
143.648	-13.9497	0	0	0	0	5	2	0	0
143.841	-13.9604	0	0	0	0	3	2	0	0
143.682	-13.9758	0	0	0	0	5	2	0	0
144.741	-14.3191	0	0	0	0	4	2	0	0
144.956	-14.3288	1	1	1	0	3	2	0	0
144.718	-14.3265	0	0	0	0	4	2	0	0
144.708	-14.3361	0	0	0	0	4	2	0	0
144.72	-14.3412	0	0	0	0	4	2	0	0
144.595	-14.3349	0	0	0	0	7	2	0	0
144.586	-14.3248	0	0	0	0	7	2	0	0
144.651	-14.343	0	0	0	0	5	2	0	0
145.185	-14.7177	0	0	0	0	5	1	0	0
145.208	-14.7434	0	0	0	0	4	2	0	0
145.276	-14.718	0	0	0	0	4	2	0	0
145.101	-14.7314	0	0	0	0	6	2	0	0
145.083	-14.7362	0	0	0	0	7	2	0	0
145.355	-14.7629	0	0	0	0	3	2	0	0
145.659	-15.4302	0	0	0	0	2	1	0	0
145.8	-15.4347	1	1	2	0	3	1	0	0
145.677	-15.4615	1	1	1	0	2	1	0	0
145.654	-15.484	1	1	1	0	2	1	0	0
145.502	-15.4856	0	0	0	0	2	1	0	0
145.805	-15.4888	1	1	2	0	3	1	0	0
144.091	-13.5396	1	1	2	0	2	1	0	0
144.099	-13.5917	0	0	0	0	2	1	0	0
144.096	-13.6004	1	1	2	0	1	1	0	0
144.104	-13.6257	1	1	2	0	1	1	0	0
144.107	-13.6457	1	1	2	0	1	1	0	0
144.757	-14.3594	0	0	0	0	4	2	0	0
144.961	-14.3749	0	0	0	0	4	2	0	0
144.951	-14.4134	1	1	1	0	4	2	0	0
145.087	-14.7805	0	0	0	0	7	2	0	0
145.315	-14.7868	0	0	0	0	4	2	0	0
145.344	-14.7864	0	0	0	0	4	2	0	0
145.14	-14.7881	0	0	0	0	7	2	0	0
145.136	-14.7983	0	0	0	0	7	2	0	0
145.283	-14.8171	0	0	0	0	4	1	0	0
145.182	-14.8162	0	0	0	0	6	2	0	0
145.189	-14.8225	0	0	0	0	6	2	0	0
145.328	-15.5045	0	0	0	0	3	2	0	0
145.352	-15.5346	0	0	0	0	3	2	0	0
145.303	-15.5462	0	0	0	0	4	2	0	0
145.329	-15.6015	0	0	0	0	3	2	0	0
145.32	-15.6125	0	0	0	0	4	2	0	0
145.448	-15.6247	0	0	0	0	2	2	0	0
145.43	-15.6405	0	0	0	0	2	2	0	0
145.319	-15.6438	0	0	0	0	4	2	0	0
145.353	-15.7097	0	0	0	0	4	2	0	0
144.169	-13.6756	1	2	2	1	0	0	2	1
144.237	-13.7365	1	1	2	0	1	1	0	0
144.267	-13.78	1	1	2	0	2	1	0	0
144.89	-14.4254	1	1	1	0	5	2	0	0
144.812	-14.4322	0	0	0	0	5	2	0	0
145.273	-14.8505	0	0	0	0	5	2	0	0
145.48	-14.8544	1	1	1	0	3	2	0	0
145.528	-14.8644	1	1	1	0	3	1	0	0
145.489	-14.8695	0	0	0	0	3	1	0	0
145.516	-14.9167	1	1	1	0	3	2	0	0
145.478	-14.8946	0	0	0	0	3	1	0	0
143.532	-13.3145	0	0	0	0	6	2	0	0
143.539	-13.2824	0	0	0	0	5	2	0	0
143.596	-13.2756	0	0	0	0	4	2	0	0
143.673	-13.3083	1	1	1	0	4	2	0	0
143.89	-13.3158	1	1	1	0	3	1	0	0
144.027	-13.8563	0	0	0	0	2	1	0	0
144.135	-13.856	0	0	0	0	2	1	0	0
144.079	-13.8537	1	1	1	0	1	1	0	0
144.311	-13.8651	1	1	2	0	1	1	0	0
144.958	-14.4572	1	1	1	0	5	2	0	0
144.635	-14.4504	0	0	0	0	6	2	0	0
144.893	-14.4631	0	0	0	0	5	2	0	0
144.754	-14.4755	0	0	0	0	7	2	0	0
144.698	-14.4744	0	0	0	0	8	2	0	0
145.488	-14.9386	0	0	0	0	3	1	0	0
145.338	-14.9418	0	0	0	0	5	2	0	0
145.334	-14.9484	0	0	0	0	4	2	0	0
145.589	-14.5476	1	1	2	0	4	2	0	0
145.623	-14.5999	1	1	2	0	3	2	0	0
145.646	-14.6438	1	1	2	0	3	2	0	0
145.65	-14.6648	0	0	0	0	4	2	0	0
143.971	-13.3239	1	1	2	0	4	1	0	0
143.951	-13.3082	0	0	0	0	5	1	0	0
143.557	-13.3301	0	0	0	0	5	2	0	0
143.725	-13.3279	0	0	0	0	3	2	0	0
143.601	-13.3266	0	0	0	0	4	1	0	0
143.573	-13.3516	0	0	0	0	5	2	0	0
144.063	-13.9087	0	0	0	0	2	2	0	0
144.356	-13.921	0	0	0	0	2	1	0	0
144.35	-13.9465	0	0	0	0	2	1	0	0
144.401	-13.9528	0	0	0	0	2	1	0	0
144.454	-13.9773	0	0	0	0	3	2	0	0
144.574	-13.9619	0	0	0	0	2	2	0	0
144.552	-13.9759	0	0	0	0	3	2	0	0
144.643	-14.4741	0	0	0	0	7	2	0	0
144.638	-14.479	0	0	0	0	7	3	0	0
144.958	-14.4774	0	0	0	0	5	2	0	0
145.002	-14.2332	0	0	0	0	5	1	0	0
145.067	-14.2701	0	0	0	0	4	1	0	0
145.165	-14.2891	1	1	2	0	4	2	0	0
145.182	-14.3132	0	0	0	0	4	2	0	0
145.539	-14.7072	1	1	1	0	3	2	0	0
145.583	-14.7314	0	0	0	0	3	2	0	0
145.511	-14.745	0	0	0	0	3	2	0	0
145.531	-14.7826	1	1	1	0	3	2	0	0
145.587	-14.7897	1	1	1	0	3	2	0	0
143.779	-13.3303	0	0	0	0	3	1	0	0
143.962	-13.3671	1	1	2	0	4	1	0	0
143.599	-13.3688	0	0	0	0	5	2	0	0
143.597	-13.3826	0	0	0	0	5	2	0	0
143.61	-13.4009	0	0	0	0	5	2	0	0
143.605	-13.4086	0	0	0	0	6	2	0	0
144.52	-13.9835	1	1	2	0	3	2	0	0
143.618	-13.5172	0	0	0	0	5	2	0	0
143.604	-13.5427	0	0	0	0	6	2	0	0
143.806	-13.4605	0	0	0	0	3	2	0	0
144.11	-13.6572	0	0	0	0	1	1	0	0
143.686	-14.0297	0	0	0	0	6	2	0	0
143.822	-14.0135	0	0	0	0	3	2	0	0
145.238	-14.3144	1	1	2	0	4	2	0	0
145.235	-14.329	0	0	0	0	4	2	0	0
145.277	-14.3433	1	1	2	0	4	2	0	0
145.347	-14.3793	1	1	2	0	4	1	0	0
145.018	-14.3639	1	1	1	0	4	2	0	0
145.035	-14.3983	0	0	0	0	4	2	0	0
145.69	-14.812	0	0	0	0	3	2	0	0
145.524	-14.8244	0	0	0	0	3	2	0	0
145.521	-14.8117	0	0	0	0	3	2	0	0
143.705	-13.3799	0	0	0	0	3	2	0	0
143.75	-13.4168	0	0	0	0	3	1	0	0
143.974	-13.3999	1	1	2	0	3	1	0	0
143.976	-13.4245	1	1	2	0	2	2	0	0
143.978	-14.0047	0	0	0	0	2	2	0	0
143.935	-14.0523	0	0	0	0	3	2	0	0
143.932	-14.0595	0	0	0	0	3	2	0	0
143.859	-14.0637	0	0	0	0	3	2	0	0
143.926	-14.0664	0	0	0	0	3	2	0	0
145.089	-14.4094	1	1	1	0	4	2	0	0
145.322	-14.4191	1	1	1	0	4	1	0	0
145.044	-14.4436	0	0	0	0	4	2	0	0
145.41	-14.4448	1	1	2	0	4	1	0	0
145.619	-14.8409	0	0	0	0	3	2	0	0
145.557	-14.883	0	0	0	0	3	2	0	0
145.69	-14.92	1	1	2	0	3	2	0	0
145.682	-14.932	1	1	2	0	3	2	0	0
145.69	-14.9504	1	1	2	0	3	2	0	0
145.686	-14.9685	0	0	0	0	3	2	0	0
143.978	-13.4397	1	1	2	0	2	1	0	0
143.629	-13.4161	0	0	0	0	4	2	0	0
143.815	-13.4232	0	0	0	0	3	1	0	0
143.689	-13.4287	0	0	0	0	3	2	0	0
143.706	-13.4343	0	0	0	0	3	2	0	0
143.692	-13.4368	0	0	0	0	3	2	0	0
143.651	-13.4524	0	0	0	0	4	2	0	0
143.625	-13.4538	0	0	0	0	5	2	0	0
143.621	-13.4668	0	0	0	0	5	2	0	0
143.681	-13.4752	0	0	0	0	3	1	0	0
143.914	-14.0778	0	0	0	0	3	2	0	0
143.937	-14.1294	0	0	0	0	3	2	0	0
143.701	-14.1382	0	0	0	0	7	2	0	0
143.933	-14.1786	0	0	0	0	4	2	0	0
143.774	-14.2206	0	0	0	0	23	2	0	0
143.792	-14.2257	0	0	0	0	23	2	0	0
143.73	-14.2554	0	0	0	0	23	2	0	0
143.78	-14.2889	0	0	0	0	23	2	0	0
145.481	-14.4527	1	1	2	0	4	1	0	0
145.025	-14.4731	1	1	1	0	5	2	0	0
145.22	-14.4546	1	1	1	0	4	1	0	0
145.537	-14.4967	1	1	2	0	3	1	0	0
145.702	-14.992	1	1	1	0	3	2	0	0
144.704	-14.1232	0	0	0	0	3	2	0	0
144.7	-14.1343	0	0	0	0	3	2	0	0
144.859	-14.1937	0	0	0	0	3	2	0	0
143.93	-14.0191	0	0	0	0	3	2	0	0
144.711	-14.5572	0	0	0	0	23	3	0	0
145.454	-14.9086	0	0	0	0	3	2	0	0
145.464	-15.0038	0	0	0	0	3	2	0	0
143.738	-13.4863	1	1	1	0	3	2	0	0
143.996	-13.467	0	0	0	0	1	1	0	0
144.053	-13.4775	1	1	2	0	3	1	0	0
143.655	-13.5425	0	0	0	0	4	2	0	0
144.119	-13.9683	0	0	0	0	2	1	0	0
144.243	-14.0674	0	0	0	0	3	2	0	0
144.324	-14.0988	0	0	0	0	4	2	0	0
144.485	-14.1037	0	0	0	0	4	2	0	0
144.498	-14.1071	0	0	0	0	4	2	0	0
144.972	-14.503	0	0	0	0	5	1	0	0
144.765	-14.5025	0	0	0	0	8	2	0	0
145.441	-15.0226	0	0	0	0	3	2	0	0
145.379	-15.0934	0	0	0	0	3	2	0	0
145.263	-15.0955	0	0	0	0	5	2	0	0
145.269	-15.0947	0	0	0	0	4	2	0	0
145.264	-15.1008	0	0	0	0	5	2	0	0
143.792	-13.5204	0	0	0	0	3	1	0	0
143.85	-13.5525	0	0	0	0	2	1	0	0
144.002	-14.1283	0	0	0	0	3	2	0	0
144.302	-14.1213	0	0	0	0	5	2	0	0
144.484	-14.1426	0	0	0	0	4	2	0	0
144.485	-14.1484	0	0	0	0	4	2	0	0
144.246	-14.1403	0	0	0	0	5	2	0	0
144.915	-14.5058	0	0	0	0	6	2	0	0
144.845	-14.5216	0	0	0	0	7	2	0	0
144.973	-14.5243	0	0	0	0	5	1	0	0
144.856	-14.5395	0	0	0	0	7	2	0	0
144.993	-14.5401	0	0	0	0	5	1	0	0
145.423	-15.115	0	0	0	0	3	2	0	0
145.318	-15.1384	0	0	0	0	4	1	0	0
145.247	-15.1559	0	0	0	0	5	2	0	0
145.268	-15.1589	0	0	0	0	4	2	0	0
145.496	-15.1659	0	0	0	0	3	1	0	0
145.343	-15.2146	0	0	0	0	3	1	0	0
143.922	-13.6407	0	0	0	0	2	1	0	0
143.788	-13.683	0	0	0	0	3	1	0	0
143.827	-13.6245	1	1	1	0	3	1	0	0
143.906	-13.6079	1	1	1	0	2	1	0	0
144.253	-14.1517	0	0	0	0	5	2	0	0
144.232	-14.1635	0	0	0	0	6	2	0	0
144.219	-14.174	0	0	0	0	6	2	0	0
144.217	-14.163	0	0	0	0	5	2	0	0
144.734	-14.1743	1	1	1	0	3	2	0	0
144.246	-14.209	0	0	0	0	6	2	0	0
144.922	-14.5408	0	0	0	0	6	2	0	0
144.919	-14.5444	0	0	0	0	7	2	0	0
144.87	-14.548	0	0	0	0	7	2	0	0
144.85	-14.5508	0	0	0	0	8	2	0	0
144.905	-14.5535	0	0	0	0	7	2	0	0
144.889	-14.5624	0	0	0	0	8	2	0	0
144.927	-14.5738	0	0	0	0	8	2	0	0
145.431	-15.4138	0	0	0	0	2	2	0	0
145.417	-15.4741	0	0	0	0	2	1	0	0
145.29	-15.4777	0	0	0	0	4	2	0	0
145.289	-15.4839	0	0	0	0	5	2	0	0
145.511	-15.0061	0	0	0	0	3	1	0	0
145.569	-15.0048	0	0	0	0	3	2	0	0
145.696	-15.034	1	1	2	0	3	2	0	0
145.703	-15.0453	0	0	0	0	3	2	0	0
145.679	-15.0241	0	0	0	0	3	2	0	0
143.557	-13.64	0	0	0	0	23	2	0	0
143.73	-13.653	0	0	0	0	3	1	0	0
143.691	-13.6697	0	0	0	0	3	2	0	0
143.817	-13.7022	0	0	0	0	3	1	0	0
143.564	-13.7297	0	0	0	0	23	2	0	0
143.639	-13.7372	0	0	0	0	3	2	0	0
144.221	-14.2162	0	0	0	0	6	2	0	0
144.268	-14.2218	0	0	0	0	6	2	0	0
144.348	-14.2562	0	0	0	0	23	2	0	0
144.356	-14.2712	0	0	0	0	23	2	0	0
144.732	-14.0537	0	0	0	0	2	1	0	0
144.667	-14.089	0	0	0	0	3	2	0	0
144.535	-14.0949	0	0	0	0	4	2	0	0
144.577	-14.1012	0	0	0	0	3	2	0	0
144.935	-14.6135	0	0	0	0	7	2	0	0
144.923	-14.6407	0	0	0	0	8	2	0	0
144.952	-14.6846	0	0	0	0	9	2	0	0
144.994	-14.7119	0	0	0	0	8	2	0	0
144.987	-14.7144	0	0	0	0	8	2	0	0
144.952	-14.7185	0	0	0	0	9	2	0	0
145.158	-14.5073	0	0	0	0	4	2	0	0
145.466	-14.5909	0	0	0	0	4	1	0	0
145.178	-14.6603	0	0	0	0	4	1	0	0
145.468	-14.6145	0	0	0	0	4	1	0	0
145.533	-15.0445	0	0	0	0	3	2	0	0
145.57	-15.0506	1	1	1	0	3	1	0	0
145.518	-15.0735	0	0	0	0	3	1	0	0
145.723	-15.0738	1	1	2	0	3	2	0	0
145.705	-15.0748	0	0	0	0	3	2	0	0
145.636	-15.098	1	1	2	0	3	2	0	0
145.671	-15.094	1	1	2	0	3	2	0	0
143.836	-13.7478	0	0	0	0	2	1	0	0
143.898	-13.7535	0	0	0	0	2	1	0	0
143.948	-13.7562	0	0	0	0	2	1	0	0
143.641	-13.7719	0	0	0	0	4	2	0	0
144.525	-14.1199	0	0	0	0	4	2	0	0
144.647	-14.1669	0	0	0	0	3	2	0	0
144.601	-14.1598	0	0	0	0	4	2	0	0
145.48	-14.6333	0	0	0	0	4	2	0	0
145.491	-14.6519	0	0	0	0	4	2	0	0
145.252	-14.6546	0	0	0	0	4	2	0	0
145.57	-15.1338	1	1	1	0	2	1	0	0
145.697	-15.1373	1	1	2	0	3	2	0	0
145.738	-15.1881	1	1	2	0	2	1	0	0
145.621	-15.1976	1	1	1	0	2	1	0	0
143.543	-13.7704	0	0	0	0	23	2	0	0
143.93	-13.83	0	0	0	0	2	1	0	0
143.961	-13.7613	1	1	1	0	2	1	0	0
143.98	-13.7682	1	1	1	0	2	1	0	0
143.687	-13.8464	0	0	0	0	4	2	0	0
143.778	-13.8446	0	0	0	0	3	2	0	0
144.279	-14.1731	0	0	0	0	5	2	0	0
144.253	-14.1933	0	0	0	0	6	2	0	0
144.243	-14.1723	0	0	0	0	5	2	0	0
144.8	-14.1779	1	1	1	0	3	2	0	0
144.538	-14.1837	0	0	0	0	4	2	0	0
144.892	-14.2004	0	0	0	0	3	1	0	0
144.853	-14.205	0	0	0	0	3	2	0	0
145.447	-14.6574	1	1	2	0	4	2	0	0
145.466	-14.6578	1	1	1	0	4	1	0	0
145.45	-14.685	1	2	1	0	3	1	0	0
145.556	-15.2064	0	0	0	0	2	1	0	0
145.723	-15.2412	1	1	2	0	2	2	0	0
145.537	-15.2424	0	0	0	0	3	2	0	0
145.587	-15.2507	0	0	0	0	2	1	0	0
145.752	-15.2807	1	1	2	0	2	1	0	0
143.718	-13.8652	0	0	0	0	3	2	0	0
143.937	-13.8666	0	0	0	0	23	5	0	0
143.638	-13.8738	0	0	0	0	4	2	0	0
143.644	-13.882	0	0	0	0	5	2	0	0
143.656	-13.9008	0	0	0	0	4	2	0	0
143.601	-13.8851	0	0	0	0	5	2	0	0
143.893	-13.9042	0	0	0	0	3	2	0	0
143.679	-13.9161	0	0	0	0	4	2	0	0
144.928	-14.2122	1	1	1	0	3	1	0	0
144.67	-14.2037	0	0	0	0	3	2	0	0
144.958	-14.2263	0	0	0	0	3	1	0	0
144.577	-14.2325	0	0	0	0	4	2	0	0
145.472	-14.6811	0	0	0	0	4	1	0	0
145.2	-14.6689	0	0	0	0	4	2	0	0
148.935	-20.351	0	0	0	0	17	2	0	0
148.927	-20.3498	0	0	0	0	17	2	0	0
148.963	-20.3718	0	0	0	0	17	2	0	0
148.85	-20.3253	0	0	0	0	18	2	0	0
149.082	-20.3009	0	0	0	0	16	1	0	0
149.099	-20.281	0	0	0	0	17	1	0	0
148.929	-20.2988	0	0	0	0	17	1	0	0
148.92	-20.2903	0	0	0	0	17	1	0	0
148.846	-20.3431	0	0	0	0	19	2	0	0
148.848	-20.362	0	0	0	0	19	2	0	0
149.112	-20.2776	0	0	0	0	18	1	0	0
149.106	-20.2622	0	0	0	0	18	1	0	0
148.893	-20.0814	0	0	0	0	19	1	0	0
148.975	-20.0719	0	0	0	0	18	1	0	0
148.877	-20.0875	0	0	0	0	19	1	0	0
148.926	-20.2762	0	0	0	0	17	1	0	0
148.946	-20.2239	0	0	0	0	18	2	0	0
148.851	-20.3743	0	0	0	0	20	2	0	0
148.862	-20.3903	0	0	0	0	19	2	0	0
148.861	-20.3534	0	0	0	0	18	2	0	0
149.088	-20.3027	0	0	0	0	16	1	0	0
149.12	-20.2691	0	0	0	0	18	1	0	0
148.608	-20.0994	0	0	0	0	20	1	0	0
148.952	-20.217	0	0	0	0	19	2	0	0
148.957	-20.18	0	0	0	0	18	1	0	0
148.959	-20.1563	0	0	0	0	18	1	0	0
148.968	-20.3276	0	0	0	0	17	1	0	0
148.981	-20.3235	0	0	0	0	17	1	0	0
148.875	-20.3887	0	0	0	0	19	2	0	0
148.856	-20.325	0	0	0	0	18	2	0	0
149.088	-20.1402	0	0	0	0	23	1	0	0
149.095	-20.3055	0	0	0	0	17	1	0	0
148.572	-20.1025	0	0	0	0	20	1	0	0
148.652	-20.1055	0	0	0	0	19	1	0	0
148.992	-20.3069	0	0	0	0	17	1	0	0
149.006	-20.3105	0	0	0	0	17	1	0	0
149.014	-20.316	0	0	0	0	16	1	0	0
149.032	-20.3071	0	0	0	0	17	1	0	0
148.887	-20.3756	0	0	0	0	18	2	0	0
149.997	-19.724	1	2	2	1	0	0	1	2
150.042	-19.7161	1	2	2	1	0	0	1	2
150.099	-19.7427	1	2	2	1	0	0	1	1
150.168	-19.8553	1	2	1	0	1	1	0	0
150.169	-19.9101	1	2	2	1	0	0	1	1
150.188	-19.889	1	2	1	0	1	1	0	0
150.229	-19.8933	0	0	0	0	1	1	0	0
150.245	-19.9108	1	2	2	1	0	0	1	1
150.394	-19.9231	1	2	2	1	0	0	1	1
148.225	-19.2358	0	0	0	0	4	2	0	0
148.241	-19.2328	0	0	0	0	4	2	0	0
148.258	-19.1171	0	0	0	0	4	1	0	0
148.664	-20.1092	0	0	0	0	19	1	0	0
148.96	-20.3312	0	0	0	0	17	1	0	0
148.839	-20.2763	0	0	0	0	18	2	0	0
148.827	-20.2779	0	0	0	0	19	2	0	0
148.834	-20.3708	0	0	0	0	20	3	0	0
148.861	-20.4139	0	0	0	0	20	2	0	0
148.543	-19.0953	0	0	0	0	3	1	0	0
148.595	-19.3803	0	0	0	0	3	2	0	0
148.595	-19.3229	0	0	0	0	3	2	0	0
148.607	-19.3323	0	0	0	0	3	2	0	0
148.65	-19.0716	0	0	0	0	3	1	0	0
148.68	-19.1727	0	0	0	0	2	1	0	0
148.743	-19.3722	0	0	0	0	2	2	0	0
148.747	-19.299	0	0	0	0	2	1	0	0
148.76	-19.3696	0	0	0	0	3	2	0	0
148.963	-19.2841	0	0	0	0	2	1	0	0
149.022	-19.3081	0	0	0	0	2	1	0	0
149.029	-19.5268	0	0	0	0	23	5	0	0
148.714	-20.1067	0	0	0	0	19	1	0	0
148.832	-20.2624	0	0	0	0	18	2	0	0
148.841	-20.2607	0	0	0	0	18	2	0	0
148.852	-20.2668	0	0	0	0	18	2	0	0
149.031	-19.1159	0	0	0	0	2	1	0	0
149.109	-19.1365	1	1	2	0	2	1	0	0
149.117	-19.26	0	0	0	0	2	1	0	0
149.148	-19.304	0	0	0	0	2	1	0	0
149.166	-19.2453	1	1	2	0	2	1	0	0
149.173	-19.6237	0	0	0	0	2	2	0	0
149.202	-19.5119	0	0	0	0	1	1	0	0
149.203	-19.5207	0	0	0	0	1	1	0	0
149.214	-19.2771	0	0	0	0	1	1	0	0
149.219	-19.3257	0	0	0	0	2	1	0	0
148.57	-20.1271	0	0	0	0	21	1	0	0
148.612	-20.1263	0	0	0	0	20	2	0	0
148.849	-20.2826	0	0	0	0	18	2	0	0
148.77	-20.2343	0	0	0	0	19	2	0	0
148.846	-20.4308	0	0	0	0	21	2	0	0
148.85	-20.4261	0	0	0	0	21	2	0	0
148.851	-20.4265	0	0	0	0	22	2	0	0
148.938	-20.4889	0	0	0	0	18	2	0	0
149.029	-20.1687	0	0	0	0	18	1	0	0
149.229	-19.2865	0	0	0	0	1	1	0	0
149.239	-19.5454	1	1	2	0	1	1	0	0
149.241	-19.5643	0	0	0	0	2	2	0	0
149.245	-19.54	0	0	0	0	2	2	0	0
149.269	-19.6578	0	0	0	0	2	1	0	0
149.278	-19.2162	1	1	2	0	1	1	0	0
149.28	-19.3503	0	0	0	0	1	1	0	0
148.606	-20.1328	0	0	0	0	21	2	0	0
148.947	-20.1224	0	0	0	0	18	1	0	0
148.934	-20.1586	0	0	0	0	18	2	0	0
148.92	-20.1584	0	0	0	0	18	2	0	0
148.902	-20.1519	0	0	0	0	18	1	0	0
148.893	-20.1245	0	0	0	0	18	1	0	0
148.91	-20.0777	0	0	0	0	19	1	0	0
148.796	-20.2835	0	0	0	0	19	2	0	0
148.802	-20.2876	0	0	0	0	19	2	0	0
149.039	-20.1696	0	0	0	0	20	1	0	0
149.032	-20.1559	0	0	0	0	19	1	0	0
149.287	-19.4111	0	0	0	0	1	1	0	0
149.351	-19.3943	0	0	0	0	1	1	0	0
149.355	-19.2576	1	1	2	0	1	1	0	0
149.38	-19.3329	1	1	2	0	1	1	0	0
147.557	-19.0224	0	0	0	0	6	1	0	0
148.926	-20.0713	0	0	0	0	19	1	0	0
148.958	-20.0648	0	0	0	0	18	1	0	0
148.939	-20.0669	0	0	0	0	18	1	0	0
148.957	-20.0842	0	0	0	0	18	1	0	0
148.956	-20.1041	0	0	0	0	18	1	0	0
148.58	-20.1458	0	0	0	0	21	2	0	0
148.801	-20.2964	0	0	0	0	19	2	0	0
149.007	-20.1736	0	0	0	0	18	1	0	0
149.009	-20.1747	0	0	0	0	18	1	0	0
149.115	-20.1978	0	0	0	0	23	1	0	0
147.37	-19.3511	0	0	0	0	23	2	0	0
148.254	-20.0227	0	0	0	0	23	1	0	0
148.274	-20.0213	0	0	0	0	23	2	0	0
148.452	-20.0221	0	0	0	0	20	1	0	0
148.607	-20.1471	0	0	0	0	20	1	0	0
148.709	-20.1841	0	0	0	0	19	1	0	0
148.757	-20.2265	0	0	0	0	19	2	0	0
148.821	-20.2296	0	0	0	0	18	2	0	0
148.792	-20.2967	0	0	0	0	20	3	0	0
148.796	-20.299	0	0	0	0	19	3	0	0
148.847	-20.3047	0	0	0	0	18	2	0	0
149.041	-20.2334	0	0	0	0	18	2	0	0
148.47	-19.9939	0	0	0	0	20	1	0	0
148.476	-19.9993	0	0	0	0	21	1	0	0
148.476	-20.0035	0	0	0	0	21	1	0	0
148.475	-20.0187	0	0	0	0	21	1	0	0
148.476	-20.0267	0	0	0	0	21	1	0	0
148.476	-20.0302	0	0	0	0	21	1	0	0
148.83	-20.2489	0	0	0	0	18	2	0	0
148.814	-20.2537	0	0	0	0	19	2	0	0
148.81	-20.3027	0	0	0	0	19	2	0	0
148.79	-20.3039	0	0	0	0	19	2	0	0
148.929	-20.3211	0	0	0	0	17	1	0	0
149.143	-20.2273	0	0	0	0	23	1	0	0
149.161	-20.2366	0	0	0	0	23	1	0	0
148.476	-20.0417	0	0	0	0	21	1	0	0
148.814	-20.2603	0	0	0	0	19	2	0	0
148.815	-20.2566	0	0	0	0	19	2	0	0
148.815	-20.2533	0	0	0	0	19	2	0	0
148.912	-20.2422	0	0	0	0	17	1	0	0
148.747	-20.2518	0	0	0	0	19	2	0	0
148.913	-20.2619	0	0	0	0	17	1	0	0
148.918	-20.268	0	0	0	0	17	1	0	0
148.861	-20.3359	0	0	0	0	18	2	0	0
149.142	-20.2337	0	0	0	0	23	1	0	0
149.154	-20.2403	0	0	0	0	23	1	0	0
148.284	-20.0362	0	0	0	0	23	2	0	0
148.266	-20.0713	0	0	0	0	23	2	0	0
148.475	-20.0649	0	0	0	0	21	1	0	0
148.338	-20.0764	0	0	0	0	23	2	0	0
148.302	-20.0734	0	0	0	0	23	2	0	0
148.981	-20.1917	0	0	0	0	17	1	0	0
148.994	-20.2228	0	0	0	0	17	1	0	0
149	-20.2375	0	0	0	0	17	2	0	0
149.012	-20.2442	0	0	0	0	17	1	0	0
148.992	-20.3545	0	0	0	0	17	1	0	0
148.997	-20.3573	0	0	0	0	16	1	0	0
149.174	-20.2482	0	0	0	0	23	1	0	0
148.296	-20.0823	0	0	0	0	23	2	0	0
148.309	-20.1089	0	0	0	0	23	2	0	0
149.056	-20.3015	0	0	0	0	16	1	0	0
149.046	-20.313	0	0	0	0	16	1	0	0
149.042	-20.3081	0	0	0	0	17	1	0	0
148.966	-20.3442	0	0	0	0	17	1	0	0
148.963	-20.3638	0	0	0	0	17	2	0	0
149.185	-20.2549	0	0	0	0	23	1	0	0
149.042	-20.2666	0	0	0	0	17	2	0	0
149.08	-20.2622	0	0	0	0	18	2	0	0
149.092	-20.2627	0	0	0	0	17	1	0	0
148.624	-20.0177	0	0	0	0	23	1	0	0
148.626	-20.0222	0	0	0	0	23	1	0	0
148.984	-20.3154	0	0	0	0	17	1	0	0
148.956	-20.3146	0	0	0	0	17	1	0	0
148.952	-20.2938	0	0	0	0	17	1	0	0
148.949	-20.3375	0	0	0	0	17	1	0	0
148.946	-20.3575	0	0	0	0	17	2	0	0
148.949	-20.3644	0	0	0	0	17	2	0	0
149.075	-20.276	0	0	0	0	17	1	0	0
149.072	-20.2941	0	0	0	0	17	1	0	0
148.888	-20.0554	0	0	0	0	19	1	0	0
148.54	-20.0626	0	0	0	0	20	1	0	0
148.544	-20.0598	0	0	0	0	20	1	0	0
149.337	-19.749	0	0	0	0	2	2	0	0
149.368	-19.7606	0	0	0	0	2	2	0	0
149.367	-19.7676	0	0	0	0	23	5	0	0
149.371	-19.7685	0	0	0	0	23	5	0	0
149.377	-19.7558	0	0	0	0	3	3	0	0
149.377	-19.7549	0	0	0	0	23	5	0	0
149.378	-19.7563	0	0	0	0	3	2	0	0
149.38	-19.7557	0	0	0	0	2	2	0	0
149.4	-19.7597	0	0	0	0	2	2	0	0
149.199	-19.7193	0	0	0	0	3	1	0	0
149.477	-19.741	0	0	0	0	1	1	0	0
149.233	-19.7619	0	0	0	0	3	1	0	0
150.345	-19.9743	1	2	1	0	1	1	0	0
150.239	-19.9932	1	2	1	0	1	1	0	0
150.322	-19.9044	1	2	2	1	0	0	2	1
150.35	-19.7932	0	0	0	0	2	1	0	0
150.389	-19.8113	0	0	0	0	2	1	0	0
150.37	-19.8596	0	0	0	0	2	1	0	0
150.357	-19.8842	0	0	0	0	1	1	0	0
150.363	-19.7966	0	0	0	0	2	1	0	0
150.344	-19.854	0	0	0	0	2	1	0	0
149.411	-19.4368	0	0	0	0	1	1	0	0
149.419	-19.489	0	0	0	0	1	1	0	0
149.519	-19.4802	0	0	0	0	1	1	0	0
147.526	-18.7979	0	0	0	0	5	2	0	0
147.645	-18.8225	0	0	0	0	5	1	0	0
148.017	-18.7975	0	0	0	0	4	1	0	0
147.977	-18.824	0	0	0	0	4	1	0	0
147.883	-18.8594	0	0	0	0	4	1	0	0
147.744	-18.9035	0	0	0	0	4	1	0	0
148.82	-19.1271	1	1	2	0	2	1	0	0
148.549	-19.2009	0	0	0	0	3	1	0	0
148.871	-19.1463	0	0	0	0	2	1	0	0
148.929	-19.166	1	1	2	0	2	1	0	0
148.594	-19.1978	0	0	0	0	3	1	0	0
148.96	-19.1904	0	0	0	0	2	1	0	0
148.88	-19.1881	0	0	0	0	2	1	0	0
148.612	-19.2031	0	0	0	0	3	1	0	0
148.903	-19.2138	0	0	0	0	2	1	0	0
149.185	-19.7907	0	0	0	0	3	1	0	0
149.118	-19.8041	0	0	0	0	3	1	0	0
149.126	-19.7527	0	0	0	0	3	2	0	0
149.074	-19.8071	0	0	0	0	3	1	0	0
149.425	-19.8005	0	0	0	0	2	1	0	0
149.588	-19.5157	1	2	2	1	0	0	1	1
149.743	-19.5303	1	2	1	0	1	1	0	0
149.598	-19.5578	0	0	0	0	1	1	0	0
149.526	-19.3906	1	1	2	0	1	1	0	0
149.538	-19.5355	0	0	0	0	1	1	0	0
149.552	-19.339	0	0	0	0	2	1	0	0
149.578	-19.4209	1	1	2	0	1	1	0	0
149.648	-19.7629	0	0	0	0	1	1	0	0
149.652	-19.496	1	2	2	1	0	0	1	1
149.659	-19.7828	0	0	0	0	1	1	0	0
149.668	-19.8111	0	0	0	0	1	1	0	0
149.672	-19.5385	0	0	0	0	1	1	0	0
147.694	-18.8637	0	0	0	0	5	2	0	0
147.951	-18.8997	0	0	0	0	4	1	0	0
147.921	-18.8947	0	0	0	0	4	1	0	0
147.892	-18.9057	0	0	0	0	4	2	0	0
147.868	-18.9055	0	0	0	0	4	2	0	0
147.897	-18.9249	0	0	0	0	4	2	0	0
147.909	-18.9388	0	0	0	0	4	2	0	0
147.695	-18.9557	0	0	0	0	5	1	0	0
148.816	-19.2099	0	0	0	0	2	1	0	0
148.616	-19.2648	0	0	0	0	2	1	0	0
148.551	-19.2599	0	0	0	0	3	2	0	0
148.984	-19.2755	0	0	0	0	2	1	0	0
148.631	-19.3204	0	0	0	0	3	2	0	0
148.632	-19.3421	0	0	0	0	3	2	0	0
149.661	-19.5731	0	0	0	0	1	1	0	0
149.708	-19.5851	1	1	2	0	1	1	0	0
149.568	-19.5813	0	0	0	0	1	1	0	0
149.505	-19.5882	1	1	1	0	1	1	0	0
149.632	-19.6105	0	0	0	0	1	1	0	0
149.669	-19.6291	0	0	0	0	1	1	0	0
149.77	-19.6029	0	0	0	0	1	1	0	0
149.725	-19.6099	1	1	1	0	1	1	0	0
149.725	-19.6245	0	0	0	0	1	1	0	0
149.682	-19.976	0	0	0	0	1	1	0	0
149.685	-19.5638	0	0	0	0	1	1	0	0
149.702	-19.5039	1	2	1	0	1	1	0	0
149.698	-19.5447	1	1	1	0	1	1	0	0
149.709	-19.6595	0	0	0	0	2	1	0	0
149.755	-19.715	0	0	0	0	2	1	0	0
149.762	-19.7916	1	2	2	1	0	0	1	1
148.033	-18.8164	0	0	0	0	4	1	0	0
148.129	-18.8369	0	0	0	0	4	1	0	0
148.071	-18.8366	0	0	0	0	4	1	0	0
148.165	-18.8571	0	0	0	0	4	1	0	0
148.079	-18.8543	0	0	0	0	4	1	0	0
148.151	-18.8732	0	0	0	0	4	1	0	0
148.196	-18.8884	0	0	0	0	3	1	0	0
148.245	-18.8926	0	0	0	0	3	1	0	0
148.253	-18.9241	0	0	0	0	3	1	0	0
148.318	-18.9334	0	0	0	0	3	1	0	0
148.289	-18.955	0	0	0	0	3	1	0	0
148.635	-19.3591	0	0	0	0	3	2	0	0
148.685	-19.3499	0	0	0	0	2	1	0	0
148.99	-19.3432	0	0	0	0	2	1	0	0
148.727	-19.3514	0	0	0	0	2	2	0	0
148.66	-19.4229	0	0	0	0	3	2	0	0
149.85	-19.6159	1	2	1	0	1	1	0	0
149.879	-19.6331	1	2	2	1	0	0	1	2
149.759	-19.6398	0	0	0	0	1	1	0	0
149.843	-19.6416	0	0	0	0	1	1	0	0
149.719	-19.6553	0	0	0	0	1	1	0	0
149.754	-19.6644	1	1	1	0	1	1	0	0
149.579	-19.6669	1	1	1	0	1	1	0	0
149.694	-19.671	1	2	1	0	2	1	0	0
149.762	-19.7899	1	2	2	1	0	0	1	1
149.763	-19.7914	1	2	2	1	0	0	1	1
149.767	-19.7237	0	0	0	0	2	1	0	0
149.775	-19.7279	0	0	0	0	2	1	0	0
149.798	-19.5676	1	1	2	0	1	1	0	0
149.836	-19.9515	1	2	1	0	2	1	0	0
149.844	-19.9397	0	0	0	0	2	1	0	0
149.871	-19.6051	1	2	2	1	0	0	1	2
149.881	-19.6217	1	2	2	1	0	0	1	2
149.908	-19.6784	0	0	0	0	1	1	0	0
149.918	-19.6511	0	0	0	0	1	1	0	0
149.95	-19.6641	1	2	2	1	0	0	1	2
148.053	-18.9718	0	0	0	0	4	1	0	0
148.377	-18.9506	0	0	0	0	3	1	0	0
148.427	-18.9756	0	0	0	0	3	1	0	0
147.513	-18.6303	0	0	0	0	5	1	0	0
147.49	-18.6735	0	0	0	0	5	2	0	0
148.545	-18.9252	1	1	2	0	3	1	0	0
148.484	-18.9876	0	0	0	0	3	1	0	0
147.39	-18.385	0	0	0	0	7	1	0	0
148.776	-19.3747	0	0	0	0	2	1	0	0
148.717	-19.4547	0	0	0	0	3	2	0	0
148.735	-19.5018	0	0	0	0	3	2	0	0
148.785	-19.4982	0	0	0	0	3	2	0	0
149.926	-19.668	1	2	2	1	0	0	1	2
149.952	-19.6583	1	2	2	1	0	0	1	2
149.653	-19.6829	1	2	1	0	1	1	0	0
149.526	-19.682	0	0	0	0	1	1	0	0
149.538	-19.6915	0	0	0	0	1	1	0	0
149.73	-19.6885	1	2	1	0	2	1	0	0
146.871	-18.4828	0	0	0	0	7	1	0	0
147.016	-18.2096	0	0	0	0	7	2	0	0
147.384	-18.2656	0	0	0	0	23	1	0	0
147.175	-18.3435	0	0	0	0	7	2	0	0
147.081	-18.3471	0	0	0	0	6	2	0	0
147.417	-18.5479	0	0	0	0	6	2	0	0
147.442	-18.5511	0	0	0	0	5	2	0	0
147.478	-18.5646	0	0	0	0	5	2	0	0
147.582	-18.425	0	0	0	0	23	2	0	0
147.808	-18.4948	0	0	0	0	23	1	0	0
148.099	-18.8255	0	0	0	0	4	1	0	0
148.12	-18.7894	1	1	2	0	4	1	0	0
148.181	-18.8205	0	0	0	0	4	2	0	0
148.245	-18.8484	0	0	0	0	4	1	0	0
148.295	-18.8769	0	0	0	0	3	2	0	0
148.79	-19.4528	1	1	1	0	3	2	0	0
148.999	-19.4107	0	0	0	0	2	1	0	0
148.868	-19.403	0	0	0	0	2	1	0	0
148.856	-19.4381	0	0	0	0	2	1	0	0
149.802	-19.6979	1	2	1	0	1	1	0	0
149.91	-19.6988	0	0	0	0	1	1	0	0
149.978	-19.6929	1	2	2	1	0	0	1	2
149.611	-19.7123	0	0	0	0	1	1	0	0
149.613	-19.7204	1	2	1	0	1	1	0	0
149.687	-19.7053	0	0	0	0	2	1	0	0
149.743	-19.7085	0	0	0	0	2	1	0	0
149.759	-19.7104	0	0	0	0	2	1	0	0
147.205	-18.3612	0	0	0	0	6	2	0	0
147.259	-18.3737	0	0	0	0	6	1	0	0
147.449	-18.4137	0	0	0	0	6	2	0	0
147.139	-18.4146	0	0	0	0	6	1	0	0
147.349	-18.4222	0	0	0	0	6	2	0	0
147.058	-18.4319	0	0	0	0	6	2	0	0
147.038	-18.5048	0	0	0	0	6	1	0	0
148.393	-18.8773	0	0	0	0	3	1	0	0
148.443	-18.8934	1	1	2	0	3	1	0	0
148.483	-18.9057	1	1	2	0	4	2	0	0
146.97	-18.1568	0	0	0	0	8	2	0	0
146.979	-18.146	0	0	0	0	23	2	0	0
146.346	-18.9373	0	0	0	0	23	2	0	0
146.628	-19.0226	0	0	0	0	23	2	0	0
148.824	-19.4805	0	0	0	0	3	2	0	0
148.898	-19.4913	0	0	0	0	3	1	0	0
149.02	-19.2048	1	1	2	0	2	1	0	0
149.094	-19.2266	1	1	2	0	2	1	0	0
149.097	-19.2785	0	0	0	0	1	1	0	0
149.064	-19.2832	0	0	0	0	1	1	0	0
149.767	-19.7116	0	0	0	0	2	1	0	0
149.808	-19.7166	0	0	0	0	2	1	0	0
149.925	-19.7087	0	0	0	0	1	1	0	0
149.976	-19.7186	1	2	1	0	1	1	0	0
149.708	-19.7248	1	2	1	0	1	1	0	0
149.961	-19.7364	1	2	1	0	1	1	0	0
149.785	-19.7403	1	2	1	0	2	1	0	0
147.103	-18.493	0	0	0	0	6	2	0	0
147.4	-18.4788	0	0	0	0	6	2	0	0
147.522	-18.435	0	0	0	0	7	1	0	0
146.49	-18.5557	0	0	0	0	23	1	0	0
146.488	-18.6021	0	0	0	0	23	1	0	0
146.63	-19.0284	0	0	0	0	23	2	0	0
146.609	-19.038	0	0	0	0	23	2	0	0
146.587	-19.0345	0	0	0	0	23	2	0	0
146.561	-19.0981	0	0	0	0	23	2	0	0
146.881	-19.1087	0	0	0	0	23	1	0	0
149.244	-19.3108	1	1	1	0	1	1	0	0
149.043	-19.3263	0	0	0	0	1	1	0	0
149.188	-19.3331	0	0	0	0	2	1	0	0
149.215	-19.3421	0	0	0	0	1	1	0	0
149.159	-19.3516	0	0	0	0	2	1	0	0
149.025	-19.35	0	0	0	0	2	1	0	0
149.031	-19.3711	0	0	0	0	2	1	0	0
149.097	-19.3592	0	0	0	0	1	1	0	0
149.114	-19.3599	0	0	0	0	1	1	0	0
149.684	-19.7406	1	2	1	0	1	1	0	0
149.617	-19.7579	1	2	1	0	1	1	0	0
149.729	-19.7552	1	2	1	0	1	1	0	0
149.654	-19.7581	0	0	0	0	1	1	0	0
149.656	-19.7645	1	2	2	1	0	0	1	1
149.659	-19.766	1	2	2	1	0	0	1	1
149.725	-19.7684	1	2	2	1	0	0	2	1
149.625	-19.7854	0	0	0	0	1	1	0	0
149.762	-19.7841	1	2	1	0	1	1	0	0
146.495	-18.634	0	0	0	0	23	1	0	0
146.491	-18.6578	0	0	0	0	23	1	0	0
146.506	-18.6391	0	0	0	0	23	1	0	0
146.496	-18.5912	0	0	0	0	23	1	0	0
146.331	-18.6825	0	0	0	0	23	2	0	0
146.434	-18.8123	0	0	0	0	23	2	0	0
146.563	-18.665	0	0	0	0	23	1	0	0
146.811	-19.1652	0	0	0	0	23	1	0	0
146.851	-19.1687	0	0	0	0	23	2	0	0
146.864	-19.1548	0	0	0	0	23	2	0	0
146.881	-19.1215	0	0	0	0	23	1	0	0
146.882	-19.117	0	0	0	0	23	1	0	0
146.861	-19.111	0	0	0	0	23	1	0	0
149.071	-19.3728	0	0	0	0	1	1	0	0
149.416	-19.3413	1	1	2	0	2	1	0	0
149.185	-19.3693	0	0	0	0	1	1	0	0
149.036	-19.3949	0	0	0	0	2	1	0	0
149.451	-19.4429	1	1	2	0	1	1	0	0
149.226	-19.4591	0	0	0	0	1	1	0	0
149.695	-19.79	1	2	1	0	1	1	0	0
149.705	-19.8061	1	2	1	0	1	1	0	0
149.721	-19.8033	1	2	2	1	0	0	2	1
149.616	-19.818	0	0	0	0	1	1	0	0
149.73	-19.8386	0	0	0	0	1	1	0	0
146.556	-18.675	0	0	0	0	23	1	0	0
146.512	-18.6775	0	0	0	0	23	1	0	0
146.577	-18.7183	0	0	0	0	23	1	0	0
146.815	-19.116	0	0	0	0	23	1	0	0
146.834	-19.1099	0	0	0	0	23	1	0	0
146.79	-19.1209	0	0	0	0	23	2	0	0
146.835	-19.1852	0	0	0	0	23	2	0	0
146.815	-19.1977	0	0	0	0	23	2	0	0
146.793	-19.2097	0	0	0	0	23	2	0	0
147.066	-19.1794	0	0	0	0	23	1	0	0
149.15	-19.4514	0	0	0	0	1	1	0	0
149.053	-19.5007	0	0	0	0	2	1	0	0
149.776	-19.8264	1	2	1	0	1	1	0	0
149.895	-19.8456	1	2	1	0	2	1	0	0
149.6	-19.8592	0	0	0	0	1	1	0	0
149.582	-19.8721	0	0	0	0	1	1	0	0
149.719	-19.8799	0	0	0	0	1	1	0	0
149.699	-19.8954	0	0	0	0	1	1	0	0
146.61	-18.7665	0	0	0	0	23	1	0	0
146.68	-18.7638	0	0	0	0	23	1	0	0
146.692	-18.7513	0	0	0	0	23	1	0	0
146.644	-18.7363	0	0	0	0	23	1	0	0
146.599	-18.6947	0	0	0	0	23	1	0	0
146.583	-18.6824	0	0	0	0	23	1	0	0
147.063	-19.2464	0	0	0	0	23	1	0	0
147.063	-19.2732	0	0	0	0	23	1	0	0
147.928	-19.0327	0	0	0	0	4	2	0	0
147.637	-19.1415	0	0	0	0	5	1	0	0
147.858	-19.3615	0	0	0	0	5	1	0	0
147.943	-19.3589	0	0	0	0	5	1	0	0
149.119	-19.5007	1	1	2	0	1	1	0	0
149.63	-19.4608	1	2	2	1	0	0	2	1
147.759	-19.727	0	0	0	0	23	1	0	0
147.896	-19.8535	0	0	0	0	23	1	0	0
148.358	-19.7255	0	0	0	0	23	2	0	0
149.826	-19.9173	0	0	0	0	1	1	0	0
149.78	-19.9405	1	2	2	1	0	0	1	1
149.788	-19.9309	0	0	0	0	1	1	0	0
149.75	-19.9405	0	0	0	0	1	1	0	0
149.624	-19.9654	0	0	0	0	2	1	0	0
146.55	-18.769	0	0	0	0	23	2	0	0
146.52	-18.7735	0	0	0	0	23	1	0	0
146.666	-18.7771	0	0	0	0	23	1	0	0
146.536	-18.7776	0	0	0	0	23	1	0	0
146.525	-18.8293	0	0	0	0	23	2	0	0
147.883	-19.4468	0	0	0	0	6	1	0	0
148.097	-19.0206	0	0	0	0	4	1	0	0
148.341	-19.0146	1	1	1	0	3	1	0	0
148.429	-19.0365	0	0	0	0	3	1	0	0
148.304	-19.0473	0	0	0	0	3	1	0	0
148.181	-19.0593	0	0	0	0	3	1	0	0
148.077	-19.0706	0	0	0	0	4	1	0	0
148.363	-19.7289	0	0	0	0	23	2	0	0
148.364	-19.9869	0	0	0	0	21	1	0	0
149.726	-20.0099	0	0	0	0	1	1	0	0
149.757	-19.997	0	0	0	0	1	1	0	0
149.732	-19.9764	0	0	0	0	1	1	0	0
150.007	-19.7101	1	2	1	0	1	1	0	0
146.538	-18.8427	0	0	0	0	23	2	0	0
146.631	-18.9638	0	0	0	0	23	2	0	0
146.619	-18.9762	0	0	0	0	23	2	0	0
146.685	-18.9956	0	0	0	0	23	1	0	0
147.148	-18.5098	0	0	0	0	6	2	0	0
147.14	-18.5472	0	0	0	0	6	1	0	0
148.201	-19.0816	0	0	0	0	3	1	0	0
148.231	-19.0775	0	0	0	0	4	1	0	0
148.247	-19.0932	0	0	0	0	3	1	0	0
148.267	-19.0936	0	0	0	0	3	1	0	0
148.287	-19.0957	0	0	0	0	3	1	0	0
148.461	-19.0831	0	0	0	0	3	1	0	0
148.322	-19.0961	0	0	0	0	3	1	0	0
148.306	-19.1044	0	0	0	0	4	2	0	0
148.3	-19.1951	0	0	0	0	4	2	0	0
148.979	-19.5237	0	0	0	0	2	1	0	0
148.882	-19.5304	0	0	0	0	3	2	0	0
148.943	-19.5386	0	0	0	0	3	1	0	0
148.936	-19.5607	0	0	0	0	3	1	0	0
150.085	-19.7559	0	0	0	0	1	1	0	0
150.121	-19.7862	0	0	0	0	1	1	0	0
150.152	-19.798	0	0	0	0	1	1	0	0
150.098	-19.8139	1	2	1	0	1	1	0	0
147.446	-18.4971	0	0	0	0	6	2	0	0
147.402	-18.5282	0	0	0	0	6	2	0	0
147.232	-18.5465	0	0	0	0	6	1	0	0
147.193	-18.5506	0	0	0	0	6	1	0	0
147.499	-18.5614	0	0	0	0	5	1	0	0
147.053	-18.6311	0	0	0	0	6	1	0	0
147.298	-18.6246	0	0	0	0	6	1	0	0
147.426	-18.6252	0	0	0	0	5	2	0	0
148.389	-19.1703	0	0	0	0	3	2	0	0
148.297	-19.1478	0	0	0	0	3	2	0	0
148.346	-19.1105	0	0	0	0	3	1	0	0
148.384	-19.1207	0	0	0	0	3	1	0	0
148.944	-19.5786	0	0	0	0	3	2	0	0
148.555	-19.9954	0	0	0	0	20	1	0	0
149.221	-19.5199	1	1	2	0	1	1	0	0
149.231	-19.5314	0	0	0	0	1	1	0	0
149.002	-19.528	0	0	0	0	2	2	0	0
150.076	-19.823	0	0	0	0	1	1	0	0
150.183	-19.8284	1	2	1	0	1	1	0	0
150.1	-19.833	0	0	0	0	2	1	0	0
150.22	-19.8659	0	0	0	0	1	1	0	0
150.287	-19.879	1	2	2	1	0	0	1	1
150.28	-19.8658	0	0	0	0	1	1	0	0
150.297	-19.8535	0	0	0	0	1	1	0	0
147.103	-18.6902	0	0	0	0	7	2	0	0
147.268	-18.746	0	0	0	0	6	2	0	0
147.539	-18.4985	1	1	1	0	5	1	0	0
147.571	-18.5763	0	0	0	0	5	1	0	0
147.841	-18.5816	0	0	0	0	23	1	0	0
147.555	-18.6056	0	0	0	0	5	1	0	0
148.472	-19.1352	0	0	0	0	3	1	0	0
148.189	-19.1219	0	0	0	0	4	1	0	0
148.181	-19.1314	0	0	0	0	4	1	0	0
148.16	-19.1828	0	0	0	0	5	3	0	0
148.072	-19.1963	0	0	0	0	4	1	0	0
149.043	-19.5387	0	0	0	0	2	1	0	0
149.039	-19.5559	0	0	0	0	2	1	0	0
149.271	-19.5354	0	0	0	0	1	1	0	0
149.366	-19.5321	0	0	0	0	1	1	0	0
149.395	-19.5329	0	0	0	0	1	1	0	0
149.388	-19.5377	0	0	0	0	1	1	0	0
149.39	-19.5159	0	0	0	0	1	1	0	0
149.391	-19.535	0	0	0	0	1	1	0	0
150.305	-19.8708	0	0	0	0	1	1	0	0
150.249	-19.8887	0	0	0	0	1	1	0	0
150.293	-19.8934	1	2	2	1	0	0	1	1
150.163	-19.9027	1	2	1	0	1	1	0	0
150.2	-19.9205	0	0	0	0	1	1	0	0
147.635	-18.6083	0	0	0	0	5	1	0	0
147.598	-18.6416	0	0	0	0	5	1	0	0
147.615	-18.6583	0	0	0	0	5	1	0	0
147.566	-18.6579	0	0	0	0	5	2	0	0
147.563	-18.6678	0	0	0	0	5	2	0	0
147.716	-18.6453	0	0	0	0	5	1	0	0
147.857	-18.6937	0	0	0	0	5	1	0	0
148.187	-19.1918	0	0	0	0	4	1	0	0
148.35	-19.2786	0	0	0	0	3	2	0	0
148.08	-19.2948	0	0	0	0	4	1	0	0
149.396	-19.5433	0	0	0	0	1	1	0	0
149.398	-19.5282	0	0	0	0	1	1	0	0
149.375	-19.5449	1	2	2	1	0	0	1	1
149.353	-19.5474	1	2	1	0	1	1	0	0
149.433	-19.5483	1	1	1	0	1	1	0	0
149.247	-19.5782	0	0	0	0	1	1	0	0
149.237	-19.5885	0	0	0	0	2	1	0	0
149.494	-19.5713	1	2	1	0	1	1	0	0
150.271	-19.9111	1	2	1	0	1	1	0	0
150.314	-19.9257	1	2	1	0	1	1	0	0
150.331	-19.9374	1	2	2	1	0	0	1	1
150.179	-19.9426	0	0	0	0	1	1	0	0
150.335	-19.9449	1	2	2	1	0	0	1	1
150.349	-19.9544	1	2	1	0	1	1	0	0
150.208	-19.9562	0	0	0	0	1	1	0	0
147.543	-18.7221	0	0	0	0	5	1	0	0
147.889	-18.7205	0	0	0	0	4	2	0	0
147.842	-18.7314	0	0	0	0	4	1	0	0
147.708	-18.7698	0	0	0	0	5	1	0	0
147.945	-18.7516	0	0	0	0	4	1	0	0
147.934	-18.7647	0	0	0	0	4	1	0	0
147.874	-18.7741	0	0	0	0	4	1	0	0
148.436	-19.3216	0	0	0	0	3	2	0	0
148.338	-19.3669	0	0	0	0	4	2	0	0
148.088	-19.3831	0	0	0	0	5	1	0	0
148.564	-19.0315	1	1	2	0	3	1	0	0
148.692	-19.0865	0	0	0	0	3	1	0	0
148.689	-19.1123	0	0	0	0	2	1	0	0
148.907	-19.1195	0	0	0	0	2	1	0	0
149.414	-19.5891	1	2	1	0	1	1	0	0
149.418	-19.6458	1	1	1	0	2	1	0	0
149.375	-19.6961	0	0	0	0	2	1	0	0
149.185	-19.6877	0	0	0	0	2	1	0	0
149.303	-19.7504	0	0	0	0	2	2	0	0
150.59	-20.0532	0	0	0	0	1	1	0	0
150.605	-20.1051	0	0	0	0	1	1	0	0
150.612	-20.0229	0	0	0	0	1	1	0	0
150.613	-20.1031	0	0	0	0	2	1	0	0
150.615	-20.0785	0	0	0	0	2	1	0	0
150.622	-20.1056	0	0	0	0	2	1	0	0
150.634	-20.1096	0	0	0	0	2	1	0	0
150.644	-20.0733	0	0	0	0	2	1	0	0
150.645	-20.0916	0	0	0	0	2	1	0	0
150.663	-20.1433	0	0	0	0	2	1	0	0
150.676	-20.1552	0	0	0	0	2	1	0	0
150.682	-20.1411	0	0	0	0	2	1	0	0
149.884	-21.4655	0	0	0	0	23	1	0	0
149.664	-21.4714	0	0	0	0	23	2	0	0
149.925	-21.4762	0	0	0	0	23	1	0	0
149.911	-21.4816	0	0	0	0	23	1	0	0
150.955	-20.7666	0	0	0	0	1	1	0	0
150.907	-20.7687	0	0	0	0	1	1	0	0
150.897	-20.7797	0	0	0	0	1	1	0	0
150.814	-20.7983	0	0	0	0	1	1	0	0
150.893	-20.8063	0	0	0	0	1	1	0	0
150.986	-20.864	0	0	0	0	1	1	0	0
150.954	-20.8865	0	0	0	0	1	1	0	0
150.623	-20.9046	0	0	0	0	5	1	0	0
151.003	-20.8321	0	0	0	0	1	1	0	0
152.18	-20.923	0	0	0	0	1	1	0	0
152.212	-20.9163	0	0	0	0	1	1	0	0
152.223	-20.9206	0	0	0	0	1	1	0	0
152.229	-20.9411	0	0	0	0	1	1	0	0
152.235	-20.9222	0	0	0	0	1	1	0	0
152.246	-20.9251	0	0	0	0	1	1	0	0
152.258	-20.9332	1	2	2	1	0	0	1	1
152.327	-20.9644	1	2	2	1	0	0	1	2
148.545	-20.0747	0	0	0	0	21	2	0	0
148.554	-20.072	0	0	0	0	20	1	0	0
148.556	-20.094	0	0	0	0	21	2	0	0
148.667	-20.2089	0	0	0	0	20	2	0	0
149.921	-21.4895	0	0	0	0	23	2	0	0
149.893	-21.4942	0	0	0	0	23	1	0	0
149.93	-21.4953	0	0	0	0	23	2	0	0
149.914	-21.4992	0	0	0	0	23	2	0	0
150.535	-20.9413	0	0	0	0	5	1	0	0
150.529	-20.9834	0	0	0	0	5	1	0	0
150.521	-21.0113	0	0	0	0	5	1	0	0
150.659	-20.952	0	0	0	0	5	1	0	0
150.918	-20.9644	0	0	0	0	2	1	0	0
150.515	-20.1842	0	0	0	0	2	1	0	0
150.556	-20.3598	0	0	0	0	1	1	0	0
150.56	-20.3249	0	0	0	0	1	1	0	0
150.563	-20.3203	0	0	0	0	1	1	0	0
[truncated: 1,807 more rows]

## Sheet: Fig 3a
Centroid LON	Centroid LAT	Reefs surveyed	Predicted supply of COTS larvae	Observed adult COTS densities
142.592	-10.7796	0	0	0
142.71	-10.7967	0	0	0
142.574	-10.8242	0	0	0
142.577	-10.8355	0	0	0
142.687	-10.8199	0	0	0
142.723	-10.8213	0	0	0
142.761	-10.82	0	0	0
142.929	-10.8079	0	0	0
142.983	-10.7996	0	0	0
142.694	-10.887	0	0	0
142.696	-10.8897	0	0	0
142.773	-10.9013	0	0	0
142.631	-10.9207	0	0	0
143.089	-10.7754	0	0	0
142.597	-10.7043	0	0	0
142.598	-10.7089	0	0	0
142.593	-10.7163	0	0	0
142.617	-10.7286	0	0	0
142.623	-10.746	0	0	0
142.605	-10.739	0	0	0
142.625	-10.7238	0	0	0
142.63	-10.7189	0	0	0
142.673	-10.7008	0	0	0
142.685	-10.7118	0	0	0
142.691	-10.7157	0	0	0
142.738	-10.68	0	0	0
142.786	-10.6825	0	0	0
142.731	-10.7023	0	0	0
142.614	-10.7576	0	0	0
142.625	-10.7707	0	0	0
143.801	-10.8032	0	0	0
144.006	-10.8055	0	0	0
143.997	-10.8231	0	0	0
143.824	-10.8252	0	0	0
143.758	-10.8462	0	0	0
144.014	-10.8446	0	0	0
143.984	-10.8662	0	0	0
142.706	-10.9369	0	0	0
142.706	-10.9476	0	0	0
142.766	-10.99	0	0	0
143.252	-10.6837	0	0	0
143.434	-10.6971	0	0	0
143.466	-10.6967	0	0	0
143.19	-10.7317	0	0	0
143.337	-10.7348	0	0	0
143.094	-10.7519	0	0	0
143.372	-10.7523	0	0	0
143.324	-10.7566	0	0	0
143.412	-10.7762	0	0	0
143.353	-10.8059	0	0	0
143.335	-10.8375	0	0	0
143.459	-10.9398	0	0	0
143.298	-10.8391	0	0	0
143.404	-10.8494	0	0	0
143.239	-10.853	0	0	0
143.24	-10.8951	0	0	0
143.21	-10.8975	0	0	0
143.178	-10.9065	0	0	0
143.29	-10.9039	0	0	0
143.383	-10.9053	0	0	0
143.314	-10.9149	0	0	0
143.296	-10.9317	0	0	0
143.218	-10.9324	0	0	0
143.242	-10.9469	0	0	0
143.157	-10.9502	0	0	0
143.13	-10.952	0	0	0
143.36	-10.9392	0	0	0
143.399	-10.9636	0	0	0
143.425	-10.9678	0	0	0
143.125	-10.9866	0	0	0
143.511	-10.9057	0	0	0
143.962	-10.6877	0	0	0
143.787	-10.7032	0	0	0
143.963	-10.7094	0	0	0
143.958	-10.7249	0	0	0
143.98	-10.723	0	0	0
143.521	-10.6932	0	0	0
143.965	-10.7341	0	0	0
143.974	-10.7401	0	0	0
143.98	-10.7545	0	0	0
143.609	-10.7448	0	0	0
143.743	-10.7375	0	0	0
143.506	-10.7697	0	0	0
143.691	-10.7894	0	0	0
143.716	-10.7704	0	0	0
143.844	-10.7667	0	0	0
143.976	-10.7782	0	0	0
143.984	-10.7862	0	0	0
143.989	-10.7943	0	0	0
144.015	-10.9506	0	0	0
143.511	-10.9449	0	0	0
143.998	-10.8359	0	0	0
144.009	-10.8301	0	0	0
142.577	-10.7299	0	0	0
142.58	-10.7986	0	0	0
142.553	-10.8319	0	0	0
142.604	-10.7574	0	0	0
143.38	-10.8402	0	0	0
143.446	-10.8976	0	0	0
143.554	-10.9306	0	0	0
143.627	-10.9758	0	0	0
143.714	-10.9418	0	0	0
143.768	-11.0143	0	0	0
143.778	-10.9839	0	0	0
143.956	-10.7417	0	0	0
144.002	-10.9352	0	0	0
144.034	-10.9125	0	0	0
142.739	-10.8108	0	0	0
142.746	-10.9941	0	0	0
143.953	-10.6851	0	0	0
143.992	-10.8598	0	0	0
143.659	-10.8564	0	0	0
143.711	-10.8594	0	0	0
143.793	-10.8695	0	0	0
143.469	-10.8054	0	0	0
143.585	-10.8526	0	0	0
144.011	-10.8878	0	0	0
143.553	-10.8967	0	0	0
144.013	-10.9271	0	0	0
143.573	-10.9115	0	0	0
144.014	-10.9638	0	0	0
144.032	-10.9658	0	0	0
143.467	-10.8815	0	0	0
144.035	-10.9967	0	0	0
144.017	-10.986	0	0	0
144.01	-11.0063	0	0	0
144.013	-11.018	0	0	0
143.995	-11.0174	0	0	0
143.365	-10.9905	0	0	0
143.295	-10.987	0	0	0
143.663	-10.904	0	0	0
143.757	-10.8996	0	0	0
143.534	-10.9137	0	0	0
143.099	-11.1743	0	0	0
142.992	-11.0068	0	0	0
142.756	-11.025	0	0	0
142.782	-11.071	0	0	0
142.837	-11.1587	0	0	0
142.811	-11.1855	0	0	0
142.812	-11.1943	0	0	0
142.824	-11.2317	0	0	0
142.819	-11.2489	0	0	0
142.872	-11.257	0	0	0
142.928	-11.2489	0	0	0
142.829	-11.2902	0	0	0
142.831	-11.2939	0	0	0
142.865	-11.3727	0	0	0
142.966	-11.3844	0	0	0
142.935	-11.4349	0	0	0
142.841	-11.4244	0	0	0
143.242	-11.0226	0	0	0
143.333	-11.0279	0	0	0
143.356	-11.0322	0	0	0
143.474	-11.0288	0	0	0
143.38	-11.0388	0	0	0
143.371	-11.0588	0	0	0
143.464	-11.0445	0	0	0
143.402	-11.0745	0	0	0
143.319	-11.0788	0	0	0
143.091	-11.0698	0	0	0
143.028	-11.1164	0	0	0
143.001	-11.1292	0	0	0
143.496	-11.1075	0	0	0
143.252	-11.1285	0	0	0
143.438	-11.1439	0	0	0
143.224	-11.1422	0	0	0
143.421	-11.1598	0	0	0
143.393	-11.184	0	0	0
143.394	-11.2045	0	0	0
143.545	-11.367	0	0	0
143.336	-11.361	0	0	0
143.161	-11.3772	0	0	0
143.073	-11.3705	0	0	0
143.07	-11.3895	0	0	0
143.035	-11.3848	0	0	0
143.165	-11.4339	0	0	0
143.042	-11.4538	0	0	0
143.03	-11.1816	0	0	0
143.197	-11.1831	0	0	0
143.316	-11.2141	0	0	0
143	-11.2429	0	0	0
143.257	-11.2415	0	0	0
143.15	-11.2712	0	0	0
143.034	-11.2886	0	0	0
143.046	-11.2873	0	0	0
143.196	-11.2948	0	0	0
143.281	-11.2974	0	0	0
143.364	-11.2735	0	0	0
143.485	-11.2704	0	0	0
143.126	-11.3192	0	0	0
143.128	-11.3416	0	0	0
143.402	-11.3273	0	0	0
143.542	-11.2531	0	0	0
143.995	-11.2826	0	0	0
144.006	-11.2824	0	0	0
143.996	-11.2948	0	0	0
143.979	-11.2954	0	0	0
143.981	-11.3092	0	0	0
143.401	-11.5056	0	0	0
143.275	-11.462	0	0	0
143.311	-11.3965	0	0	0
143.377	-11.4606	0	0	0
143.438	-11.4305	0	0	0
143.125	-11.4681	0	0	0
143.157	-11.4718	0	0	0
143.075	-11.482	0	0	0
143.04	-11.4889	0	0	0
143.028	-11.4973	0	0	0
143.5	-10.9776	0	0	0
143.595	-11.0194	0	0	0
143.668	-11.0979	0	0	0
143.585	-11.1511	0	0	0
143.695	-11.1572	0	0	0
143.534	-11.1481	0	0	0
143.589	-11.2076	0	0	0
143.717	-11.1948	0	0	0
143.798	-11.3148	0	0	0
143.655	-11.2438	0	0	0
143.819	-11.2555	0	0	0
143.635	-11.4735	0	0	0
143.707	-11.466	0	0	0
143.929	-11.476	0	0	0
144.017	-11.4729	0	0	0
143.901	-11.4778	0	0	0
143.925	-11.4919	0	0	0
143.945	-11.4821	0	0	0
143.858	-11.4899	0	0	0
143.538	-11.4982	0	0	0
143.997	-11.0306	0	0	0
144.016	-11.0396	0	0	0
144.023	-11.0478	0	0	0
144.032	-11.0547	0	0	0
144.041	-11.0692	0	0	0
144.04	-11.1022	0	0	0
144.032	-11.1312	0	0	0
144.026	-11.1406	0	0	0
144.056	-11.1486	0	0	0
143.962	-11.322	0	0	0
143.982	-11.3282	0	0	0
143.504	-11.308	0	0	0
143.672	-11.3051	0	0	0
143.957	-11.3484	0	0	0
143.952	-11.3559	0	0	0
143.964	-11.3611	0	0	0
143.977	-11.3644	0	0	0
143.952	-11.3637	0	0	0
143.944	-11.3722	0	0	0
143.958	-11.3715	0	0	0
143.96	-11.3831	0	0	0
143.978	-11.3911	0	0	0
143.958	-11.3922	0	0	0
143.59	-11.3366	0	0	0
143.964	-11.4023	0	0	0
143.712	-11.3678	0	0	0
143.77	-11.4012	0	0	0
143.965	-11.4115	0	0	0
143.97	-11.416	0	0	0
143.975	-11.4214	0	0	0
143.974	-11.4272	0	0	0
143.768	-11.4226	0	0	0
143.545	-11.4249	0	0	0
143.769	-11.4587	0	0	0
143.512	-11.4652	0	0	0
143.967	-11.4624	0	0	0
143.512	-11.5495	0	0	0
143.232	-11.5802	0	0	0
144.06	-11.1851	0	0	0
144.043	-11.1922	0	0	0
144.047	-11.2001	0	0	0
144.051	-11.2095	0	0	0
144.056	-11.2172	0	0	0
144.064	-11.2582	0	0	0
144.012	-11.2636	0	0	0
144.018	-11.2693	0	0	0
144.024	-11.2615	0	0	0
144.026	-11.2761	0	0	0
144.034	-11.2795	0	0	0
144.044	-11.2759	0	0	0
144.039	-11.4244	0	0	0
144.067	-11.489	0	0	0
142.873	-11.5121	0	0	0
142.844	-11.5633	0	0	0
142.898	-11.5903	0	0	0
142.856	-11.6274	0	0	0
142.94	-11.5973	0	0	0
142.907	-11.6515	0	0	0
142.986	-11.7319	0	0	0
142.973	-11.7595	0	0	0
142.896	-11.7623	0	0	0
142.916	-11.7697	0	0	0
142.935	-11.7717	0	0	0
142.956	-11.7707	0	0	0
142.878	-11.7808	0	0	0
142.856	-11.7998	0	0	0
142.936	-11.7967	0	0	0
142.9	-11.8052	0	0	0
142.896	-11.8266	0	0	0
142.875	-11.849	0	0	0
142.939	-11.8431	0	0	0
142.994	-11.862	0	0	0
142.912	-11.8803	0	0	0
142.97	-11.8844	0	0	0
143.082	-11.5182	0	0	0
143.178	-11.5302	0	0	0
143.017	-11.55	0	0	0
143.086	-11.789	0	0	0
143.246	-11.8041	0	0	0
143.265	-11.8019	0	0	0
143.009	-11.8071	0	0	0
143.361	-11.8192	0	0	0
143.285	-11.8637	0	0	0
143.297	-11.874	0	0	0
143.107	-11.8951	0	0	0
143.129	-11.9065	0	0	0
143.338	-11.9112	0	0	0
143.351	-11.9182	0	0	0
143.31	-11.9205	0	0	0
143.179	-11.5901	0	0	0
143.424	-11.5862	0	0	0
143.01	-11.5941	0	0	0
143.291	-11.6041	0	0	0
143.533	-11.6225	0	0	0
143.428	-11.6874	0	0	0
143.192	-11.7111	0	0	0
143.248	-11.7357	0	0	0
143.089	-11.7702	0	0	0
143.243	-11.7508	0	0	0
143.893	-11.7684	0	0	0
143.869	-11.7813	0	0	0
143.869	-11.7911	0	0	0
143.864	-11.8008	0	0	0
143.864	-11.8087	0	0	0
143.969	-11.8021	0	0	0
143.208	-11.9273	0	0	0
143.216	-11.9435	0	0	0
143.242	-11.9425	0	0	0
143.371	-11.9329	0	0	0
143.417	-11.9481	0	0	0
143.497	-11.9118	0	0	0
143.269	-11.9515	0	0	0
143.271	-11.9606	0	0	0
143.267	-11.9697	0	0	0
143.286	-11.9698	0	0	0
143.255	-11.9709	0	0	0
143.234	-11.9594	0	0	0
143.244	-11.9727	0	0	0
143.22	-11.9833	0	0	0
143.269	-11.983	0	0	0
143.256	-11.9838	0	0	0
143.268	-11.9948	0	0	0
143.267	-11.9982	0	0	0
143.248	-11.9901	0	0	0
143.241	-11.9979	0	0	0
143.962	-11.5121	0	0	0
143.869	-11.5136	0	0	0
143.642	-11.5118	0	0	0
143.867	-11.5308	0	0	0
143.878	-11.5267	0	0	0
143.856	-11.5396	0	0	0
143.865	-11.5504	0	0	0
143.912	-11.53	0	0	0
143.982	-11.5131	0	0	0
143.902	-11.5456	0	0	0
143.862	-11.559	0	0	0
143.865	-11.5642	0	0	0
143.882	-11.5559	0	0	0
143.869	-11.5697	0	0	0
143.875	-11.572	0	0	0
143.716	-11.5668	0	0	0
143.856	-11.5924	0	0	0
143.516	-11.6024	0	0	0
143.682	-11.6236	0	0	0
143.88	-11.6301	0	0	0
143.572	-11.6606	0	0	0
143.754	-11.3062	0	0	0
143.774	-11.8075	0	0	0
143.551	-11.6897	0	0	0
143.914	-11.6374	0	0	0
143.902	-11.6651	0	0	0
143.903	-11.6991	0	0	0
143.895	-11.7276	0	0	0
143.68	-11.7694	0	0	0
144.043	-11.5944	0	0	0
144.019	-11.6834	0	0	0
144.065	-11.7779	0	0	0
143.999	-11.7859	0	0	0
143.973	-11.7053	0	0	0
144.019	-11.5313	0	0	0
143.247	-11.9646	0	0	0
143.112	-11.507	0	0	0
143.114	-11.3273	0	0	0
143.33	-11.6204	0	0	0
143.353	-11.4883	0	0	0
143.37	-11.5522	0	0	0
143.412	-11.4495	0	0	0
143.443	-11.1792	0	0	0
143.459	-11.1078	0	0	0
143.478	-11.498	0	0	0
143.651	-11.6258	0	0	0
143.659	-11.4285	0	0	0
143.685	-11.5597	0	0	0
143.706	-11.5569	0	0	0
143.724	-11.7961	0	0	0
143.744	-11.8051	0	0	0
143.75	-11.4874	0	0	0
143.855	-11.8253	0	0	0
143.843	-11.8442	0	0	0
143.824	-11.8543	0	0	0
143.829	-11.86	0	0	0
143.837	-11.8697	0	0	0
143.591	-11.8585	0	0	0
143.675	-11.8216	0	0	0
143.825	-11.8833	0	0	0
143.834	-11.8974	0	0	0
143.624	-11.8815	0	0	0
143.71	-11.88	0	0	0
143.691	-11.926	0	0	0
143.853	-11.9267	0	0	0
143.867	-11.9535	0	0	0
143.988	-11.9484	0	0	0
143.885	-11.9799	0	0	0
143.905	-11.9936	0	0	0
143.377	-12.1379	0	0	0
143.109	-12.1915	0	0	0
143.133	-12.2319	0	0	0
143.286	-12.2314	0	0	0
143.207	-12.2425	0	0	0
143.777	-11.5068	0	0	0
143.778	-11.8132	0	0	0
143.782	-11.8109	0	0	0
143.785	-11.8258	0	0	0
143.801	-11.4185	0	0	0
143.805	-11.3738	0	0	0
143.81	-11.1915	0	0	0
143.826	-11.8453	0	0	0
143.835	-11.9173	0	0	0
143.85	-11.5256	0	0	0
143.855	-11.2879	0	0	0
143.875	-11.7301	0	0	0
143.876	-11.1817	0	0	0
143.885	-11.7056	0	0	0
143.887	-11.7363	0	0	0
143.89	-11.7545	0	0	0
143.89	-11.632	0	0	0
143.891	-11.522	0	0	0
143.894	-11.632	0	0	0
143.895	-11.5748	0	0	0
143.896	-11.5982	0	0	0
143.904	-11.5971	0	0	0
143.964	-11.5751	0	0	0
143.977	-11.7313	0	0	0
143.982	-11.3779	0	0	0
143.984	-11.4706	0	0	0
143.988	-11.329	0	0	0
143.989	-11.3494	0	0	0
143.991	-11.3706	0	0	0
143.992	-11.3556	0	0	0
143.996	-11.3231	0	0	0
143.998	-11.3446	0	0	0
144.002	-11.3228	0	0	0
144.004	-11.3313	0	0	0
144.005	-11.2519	0	0	0
144.006	-11.1218	0	0	0
144.01	-11.3278	0	0	0
144.01	-11.3427	0	0	0
144.013	-11.762	0	0	0
144.014	-11.3103	0	0	0
144.015	-11.2567	0	0	0
144.016	-11.303	0	0	0
144.016	-11.3319	0	0	0
144.018	-11.286	0	0	0
144.019	-11.3104	0	0	0
144.023	-11.7718	0	0	0
144.027	-11.7682	0	0	0
144.044	-11.2925	0	0	0
144.053	-11.2743	0	0	0
144.063	-11.0909	0	0	0
143.262	-11.0576	0	0	0
143.54	-11.0135	0	0	0
143.669	-11.0419	0	0	0
143.685	-11.0368	0	0	0
143.692	-11.0046	0	0	0
143.71	-11.0173	0	0	0
143.754	-11.064	0	0	0
143.799	-11.0534	0	0	0
143.809	-11.0733	0	0	0
144.06	-11.0792	0	0	0
142.833	-11.484	0	0	0
143.3	-12.0304	0	0	0
143.294	-12.0694	0	0	0
143.484	-12.1027	0	0	0
143.352	-12.1135	0	0	0
143.447	-12.1533	0	0	0
143.588	-12.1863	0	0	0
143.265	-12.0987	0	0	0
143.219	-12.1266	0	0	0
143.276	-12.1394	0	0	0
143.546	-12.3732	0	0	0
143.907	-11.995	0	0	0
143.911	-11.9964	0	0	0
143.671	-12.1255	0	0	0
143.923	-12.0044	0	0	0
143.956	-12.0219	0	0	0
143.848	-12.0339	0	0	0
143.873	-12.0386	0	0	0
143.897	-12.0468	0	0	0
143.833	-12.0416	0	0	0
143.961	-12.0619	0	0	0
143.91	-12.0548	0	0	0
143.933	-12.0577	0	0	0
143.817	-12.0515	0	0	0
143.812	-12.0725	0	0	0
143.549	-12.0576	0	0	0
143.804	-12.0953	0	0	0
143.808	-12.1203	0	0	0
143.811	-12.1447	0	0	0
143.238	-12.2503	0	0	0
143.275	-12.2467	0	0	0
143.3	-12.2716	0	0	0
143.126	-12.2865	0	0	0
143.438	-12.31	0	0	0
143.41	-12.2923	0	0	0
143.517	-12.245	0	0	0
143.183	-12.3054	0	0	0
143.197	-12.3119	0	0	0
143.344	-12.3305	0	0	0
143.358	-12.3509	0	0	0
143.242	-12.3551	0	0	0
143.213	-12.3632	0	0	0
143.273	-12.3895	0	0	0
143.482	-12.3843	0	0	0
143.284	-12.4331	0	0	0
143.361	-12.4395	0	0	0
143.498	-12.4229	0	0	0
143.481	-12.468	0	0	0
143.529	-12.5583	0	0	0
143.786	-12.5769	0	0	0
143.794	-12.5821	0	0	0
143.866	-12.5835	0	0	0
143.718	-12.6212	0	0	0
143.81	-12.6002	0	0	0
143.785	-12.1719	0	0	0
143.789	-12.1578	0	0	0
143.805	-12.1716	0	0	0
143.791	-12.1942	0	0	0
143.781	-12.1941	0	0	0
143.81	-12.2052	0	0	0
143.822	-12.2101	0	0	0
143.794	-12.2084	0	0	0
143.853	-12.2222	0	0	0
143.85	-12.221	0	0	0
143.819	-12.2226	0	0	0
143.874	-12.2405	0	0	0
143.9	-12.2429	0	0	0
143.89	-12.2469	0	0	0
143.901	-12.2822	0	0	0
143.642	-12.314	0	0	0
143.828	-12.3401	0	0	0
143.792	-12.3637	0	0	0
143.61	-12.3812	0	0	0
143.757	-12.3842	0	0	0
143.747	-12.412	0	0	0
143.766	-12.4117	0	0	0
143.633	-12.4027	0	0	0
143.568	-12.4226	0	0	0
143.632	-12.4166	0	0	0
143.846	-12.4151	0	0	0
143.751	-12.4368	0	0	0
143.762	-12.466	0	0	0
143.759	-12.4835	0	0	0
143.772	-12.4888	0	0	0
143.39	-12.5187	0	0	0
143.29	-12.513	0	0	0
143.321	-12.554	0	0	0
143.393	-12.5865	0	0	0
143.435	-12.6133	0	0	0
143.447	-12.6219	0	0	0
143.418	-12.6487	0	0	0
143.45	-12.6586	0	0	0
143.422	-12.6624	0	0	0
143.395	-12.7117	0	0	0
143.399	-12.7553	0	0	0
143.482	-12.7545	0	0	0
143.466	-12.7782	0	0	0
143.369	-12.7772	0	0	0
143.413	-12.78	0	0	0
143.487	-12.7831	0	0	0
143.442	-12.8111	0	0	0
143.771	-12.519	0	0	0
143.605	-12.5201	0	0	0
143.792	-12.5323	0	0	0
143.778	-12.5686	0	0	0
143.646	-12.8475	0	0	0
143.794	-12.8682	0	0	0
143.598	-12.8789	0	0	0
143.55	-12.8863	0	0	0
143.626	-12.8783	0	0	0
143.819	-12.8935	0	0	0
143.6	-12.8865	0	0	0
143.768	-12.9335	0	0	0
143.518	-12.922	0	0	0
143.538	-12.9275	0	0	0
143.654	-12.9291	0	0	0
143.824	-12.933	0	0	0
143.817	-12.9485	0	0	0
143.548	-12.9408	0	0	0
143.828	-12.9648	0	0	0
143.551	-12.9651	0	0	0
143.693	-12.9518	0	0	0
143.829	-12.9839	0	0	0
143.549	-12.5806	0	0	0
143.812	-12.6174	0	0	0
143.835	-12.6362	0	0	0
143.563	-12.6323	0	0	0
143.524	-12.662	0	0	0
143.842	-12.6821	0	0	0
143.814	-12.696	0	0	0
143.822	-12.6912	0	0	0
143.81	-12.7053	0	0	0
143.808	-12.7217	0	0	0
143.617	-12.6936	0	0	0
143.792	-12.746	0	0	0
143.815	-12.7588	0	0	0
143.613	-12.7683	0	0	0
143.802	-12.7975	0	0	0
143.83	-12.8326	0	0	0
143.615	-12.81	0	0	0
143.546	-12.8148	0	0	0
143.744	-12.8393	0	0	0
143.738	-13.2367	0	0	0
143.935	-13.25	0	0	0
143.691	-13.2577	0	0	0
143.946	-13.2746	0	0	0
143.694	-13.2758	0	0	0
143.724	-12.9947	0	0	0
143.849	-12.9973	0	0	0
143.534	-12.9855	0	0	0
143.614	-12.9894	0	0	0
143.689	-12.9958	0	0	0
143.654	-12.9736	0	0	0
143.768	-12.5089	0	0	0
143.807	-12.1636	0	0	0
143.887	-12.0311	0	0	0
143.897	-12.0333	0	0	0
143.926	-12.061	0	0	0
143.93	-12.0465	0	0	0
143.792	-13.0245	0	0	0
143.859	-13.0225	0	0	0
143.54	-13.0297	0	0	0
143.872	-13.0387	0	0	0
143.627	-13.0415	0	0	0
143.513	-13.0319	0	0	0
143.643	-13.0514	0	0	0
143.867	-13.0533	0	0	0
143.88	-13.0614	0	0	0
143.882	-13.0661	0	0	0
143.819	-13.0651	0	0	0
143.557	-13.0649	0	0	0
143.524	-13.0765	0	0	0
143.698	-13.0708	0	0	0
143.897	-13.076	0	0	0
143.916	-13.0793	0	0	0
143.922	-13.083	0	0	0
143.938	-13.0764	0	0	0
143.929	-13.0793	0	0	0
143.934	-13.0793	0	0	0
143.508	-13.1108	0	0	0
143.558	-13.1089	0	0	0
143.723	-13.1076	0	0	0
143.658	-13.1115	0	0	0
143.749	-13.1387	0	0	0
143.642	-13.1521	0	0	0
143.616	-13.1511	0	0	0
143.661	-13.1622	0	0	0
143.762	-13.1694	0	0	0
143.959	-13.1593	0	0	0
143.521	-13.1716	0	0	0
143.55	-13.177	0	0	0
143.575	-13.1833	0	0	0
143.697	-13.2033	0	0	0
143.879	-13.1974	0	0	0
143.571	-13.2179	0	0	0
143.81	-13.1862	0	0	0
146.484	-17.2288	0	0	0
146.303	-17.2795	0	0	0
146.837	-18.0047	0	0	0
146.784	-18.0323	0	0	0
146.559	-18.0525	0	0	0
145.687	-16.1221	1	2	2
145.775	-16.1174	1	2	1
145.645	-16.1743	1	1	0
145.637	-16.184	1	1	0
145.695	-16.1933	1	2	3
145.791	-16.2131	1	2	3
146.213	-16.8743	1	2	2
146.389	-16.8767	0	0	0
146.247	-16.91	1	2	1
146.207	-16.938	1	1	1
146.445	-16.9446	0	0	0
146.484	-16.9692	0	0	0
146.443	-17.2865	0	0	0
146.466	-17.275	0	0	0
146.359	-17.3029	0	0	0
146.384	-17.396	0	0	0
146.852	-18.058	0	0	0
146.787	-18.0832	0	0	0
146.748	-18.1066	0	0	0
146.765	-18.1164	0	0	0
145.888	-16.2189	1	2	1
145.791	-16.3212	1	2	1
145.765	-16.3521	1	1	1
145.565	-16.3864	1	1	1
146.449	-16.976	0	0	0
146.485	-16.9853	0	0	0
146.514	-16.993	0	0	0
145.553	-16.5548	0	0	0
145.53	-16.56	0	0	0
145.532	-16.5937	0	0	0
145.472	-16.0825	0	0	0
145.47	-16.0841	0	0	0
146.339	-17.3879	0	0	0
146.479	-17.4456	0	0	0
146.46	-17.429	0	0	0
146.455	-17.4542	0	0	0
146.463	-17.448	0	0	0
146.458	-17.4759	0	0	0
146.967	-18.1334	0	0	0
146.729	-18.2253	0	0	0
146.898	-18.2616	0	0	0
145.769	-16.4141	1	2	2
145.997	-16.4281	1	1	0
145.687	-16.4406	0	0	0
145.99	-16.4654	1	1	0
146.002	-16.3068	0	0	0
146.046	-16.4044	0	0	0
145.469	-16.0876	0	0	0
145.458	-16.2062	0	0	0
145.478	-16.2494	0	0	0
145.423	-16.3532	0	0	0
146.391	-17.4821	0	0	0
146.493	-17.1036	0	0	0
146.571	-17.1393	0	0	0
146.542	-17.191	0	0	0
146.545	-17.2663	0	0	0
146.609	-17.2617	0	0	0
146.61	-17.2863	0	0	0
146.745	-18.325	0	0	0
146.832	-18.3521	0	0	0
146.763	-18.3867	0	0	0
146.706	-18.4081	1	2	0
146.988	-18.4363	0	0	0
146.993	-18.4691	0	0	0
146.066	-16.4391	0	0	0
146.101	-16.4935	0	0	0
145.524	-16.5172	0	0	0
145.536	-16.5225	0	0	0
145.496	-16.5301	0	0	0
145.508	-16.5628	0	0	0
145.863	-16.547	1	2	0
145.953	-16.5433	1	1	0
145.531	-16.6077	0	0	0
145.539	-16.6158	0	0	0
145.585	-16.6877	0	0	0
145.607	-16.6952	0	0	0
145.629	-16.7057	0	0	0
145.916	-16.8653	0	0	0
146.544	-17.3102	0	0	0
146.534	-17.3543	0	0	0
146.547	-17.4177	0	0	0
146.509	-17.4428	0	0	0
146.377	-17.5326	0	0	0
146.517	-17.5248	0	0	0
145.367	-15.7743	0	0	0
145.429	-15.7069	0	0	0
145.439	-15.7063	0	0	0
145.405	-15.7099	0	0	0
145.395	-15.7095	0	0	0
145.98	-16.5815	1	1	0
145.933	-16.6399	1	2	0
145.949	-16.6177	0	0	0
145.973	-16.6466	1	1	1
145.993	-16.6551	1	1	0
145.571	-16.6574	0	0	0
145.581	-16.6545	0	0	0
145.917	-16.8646	0	0	0
145.918	-16.864	0	0	0
145.922	-16.865	0	0	0
145.926	-16.8655	0	0	0
146.454	-17.61	0	0	0
146.419	-17.6076	0	0	0
146.144	-17.6412	0	0	0
146.158	-17.6543	0	0	0
146.382	-17.6627	0	0	0
145.44	-15.7398	1	2	2
145.458	-15.7331	1	2	2
145.405	-15.9456	0	0	0
145.37	-15.9206	0	0	0
145.937	-16.6744	1	2	0
145.684	-16.7282	0	0	0
145.93	-16.8682	0	0	0
145.932	-16.8706	0	0	0
145.934	-16.8725	0	0	0
145.935	-16.874	0	0	0
146.467	-17.6535	0	0	0
146.177	-17.6748	0	0	0
146.169	-17.6672	0	0	0
146.169	-17.6742	0	0	0
146.394	-17.7223	0	0	0
145.395	-15.9163	0	0	0
145.436	-15.992	0	0	0
145.615	-15.5023	1	2	3
145.534	-15.5126	1	1	1
145.546	-15.5061	1	2	2
145.57	-15.5106	1	2	2
145.779	-15.5149	0	0	0
145.781	-15.5294	0	0	0
145.641	-15.5353	1	2	1
145.688	-16.7339	0	0	0
145.936	-16.8755	0	0	0
145.939	-16.8783	0	0	0
145.943	-16.8816	0	0	0
145.952	-16.8903	0	0	0
146.106	-17.7247	0	0	0
146.156	-17.7466	0	0	0
146.435	-17.7734	0	0	0
146.12	-17.7698	0	0	0
146.105	-17.8107	0	0	0
146.103	-17.8343	0	0	0
145.796	-15.557	0	0	0
145.781	-15.5384	0	0	0
145.778	-15.5732	0	0	0
145.593	-15.561	1	1	2
145.649	-15.5584	1	2	3
145.533	-15.5561	1	2	3
145.768	-15.595	0	0	0
145.998	-16.765	1	2	1
145.895	-16.8867	0	0	0
145.955	-16.8912	0	0	0
145.956	-16.8941	0	0	0
145.934	-16.9365	0	0	0
145.925	-16.9554	0	0	0
145.908	-16.9728	0	0	0
146.484	-17.8494	0	0	0
146.116	-17.8566	0	0	0
146.152	-17.9511	0	0	0
146.139	-17.9641	0	0	0
146.136	-17.9769	0	0	0
145.805	-15.606	0	0	0
145.515	-15.607	1	2	3
145.626	-15.606	1	2	3
145.508	-15.63	0	0	0
145.715	-15.6476	1	1	3
145.808	-15.6462	1	1	0
145.895	-16.8835	0	0	0
145.956	-16.9011	0	0	0
145.947	-16.909	0	0	0
145.995	-16.9256	1	1	0
146.075	-16.6045	0	0	0
145.899	-16.9943	0	0	0
146.21	-16.9933	1	2	1
146.099	-17.97	0	0	0
146.578	-17.5804	0	0	0
146.715	-17.6696	0	0	0
146.544	-17.6979	0	0	0
146.554	-17.7247	0	0	0
146.572	-17.694	0	0	0
145.508	-15.6705	1	2	3
145.8	-15.7188	0	0	0
145.782	-15.749	0	0	0
145.582	-15.7765	1	2	3
145.803	-15.7888	0	0	0
145.775	-15.8114	0	0	0
145.773	-15.8222	0	0	0
145.819	-15.8297	0	0	0
145.985	-16.933	0	0	0
145.983	-16.9347	0	0	0
145.986	-16.9318	0	0	0
145.988	-16.9317	0	0	0
145.989	-16.9404	1	1	0
146.195	-16.9504	0	0	0
146.217	-16.9529	0	0	0
146.211	-16.9984	1	1	0
146.129	-17.0125	1	1	0
146.131	-17.0205	1	1	0
146.456	-16.999	0	0	0
146.461	-17.0375	0	0	0
146.185	-17.0735	1	2	0
146.501	-17.7387	0	0	0
146.509	-17.7503	0	0	0
146.65	-17.778	0	0	0
146.517	-17.7908	0	0	0
146.542	-17.7563	0	0	0
145.575	-15.8723	1	2	3
145.796	-15.8767	1	1	0
145.657	-15.9051	1	2	3
145.821	-15.9498	0	0	0
146.001	-16.9338	1	1	0
146.006	-16.9237	0	0	0
146.41	-17.0989	0	0	0
146.345	-17.0927	1	2	0
146.422	-17.1214	0	0	0
146.469	-17.1269	0	0	0
146.549	-17.8327	0	0	0
146.726	-17.8749	0	0	0
146.584	-17.8898	0	0	0
146.6	-17.9695	0	0	0
145.666	-15.9759	1	2	2
145.832	-15.9906	0	0	0
145.851	-16.0179	0	0	0
145.867	-16.0516	0	0	0
145.835	-16.0346	0	0	0
145.858	-16.0301	0	0	0
145.693	-15.4466	1	1	0
145.656	-15.5179	1	1	0
145.459	-16.0339	0	0	0
145.902	-16.9817	0	0	0
146.008	-16.5185	1	2	1
146.011	-17.1578	0	0	0
146.794	-17.9451	0	0	0
146.769	-17.9949	0	0	0
146.157	-17.7733	0	0	0
146.821	-17.894	0	0	0
146.485	-17.1494	0	0	0
146.681	-17.5662	0	0	0
145.898	-17.0015	0	0	0
145.9	-17.0048	0	0	0
145.47	-16.0716	0	0	0
145.463	-16.1083	0	0	0
145.446	-16.1667	0	0	0
145.486	-16.2444	0	0	0
146.129	-16.5275	0	0	0
146.001	-16.5676	1	1	0
146.018	-16.582	1	2	1
146.164	-16.6089	0	0	0
146.023	-16.6432	1	1	0
146.291	-17.1848	1	2	1
146.368	-17.1972	0	0	0
146.077	-17.2092	0	0	0
145.9	-17.008	0	0	0
146.151	-18.0077	0	0	0
146.166	-18.0259	0	0	0
146.177	-18.0399	0	0	0
146.2	-18.0398	0	0	0
145.5	-16.298	0	0	0
145.424	-16.3615	0	0	0
145.427	-16.4028	0	0	0
146.042	-16.6236	1	1	0
146.036	-16.6463	1	1	0
146.252	-16.6876	1	1	0
146.049	-16.6846	1	2	3
146.274	-16.7272	1	1	0
146.078	-17.2199	0	0	0
146.092	-17.2246	0	0	0
146.203	-18.0507	0	0	0
146.451	-18.0786	0	0	0
146.29	-18.1482	0	0	0
146.267	-18.1561	0	0	0
145.42	-16.4071	0	0	0
145.416	-16.4474	0	0	0
145.419	-16.4245	0	0	0
145.446	-16.4735	0	0	0
145.764	-16.0067	1	1	0
145.62	-16.0091	1	1	2
145.635	-16.0149	1	2	3
145.794	-16.0189	1	1	0
145.808	-16.0192	1	1	0
146.326	-16.7342	0	0	0
146.342	-16.7539	0	0	0
146.269	-16.7743	1	2	0
146.181	-16.8029	1	2	1
146.355	-16.8064	0	0	0
146.358	-16.8577	1	1	0
146.164	-18.1673	0	0	0
146.145	-18.1825	0	0	0
146.324	-18.2354	0	0	0
146.314	-18.3476	0	0	0
146.328	-18.3552	0	0	0
145.808	-16.0341	1	1	0
145.7	-16.0235	1	1	2
145.709	-16.0329	1	2	2
145.647	-16.0493	1	2	3
145.739	-16.0552	1	1	1
145.721	-16.0797	1	2	2
145.756	-16.0767	1	1	0
145.747	-16.0861	1	1	0
145.833	-16.1041	1	2	1
145.378	-14.7103	1	2	2
145.166	-14.716	0	0	0
145.161	-14.7215	0	0	0
145.187	-14.7344	0	0	0
145.575	-15.2871	1	2	3
145.764	-15.3129	0	0	0
145.639	-15.3189	1	1	1
145.647	-15.3309	1	2	0
145.752	-15.3351	0	0	0
145.782	-15.3633	0	0	0
143.841	-13.9148	0	0	0
143.951	-13.8968	0	0	0
144.739	-14.239	0	0	0
144.688	-14.2974	0	0	0
144.79	-14.3095	0	0	0
144.859	-14.3214	0	0	0
145.2	-14.7347	0	0	0
145.179	-14.7298	0	0	0
145.198	-14.7213	0	0	0
145.204	-14.7045	0	0	0
145.193	-14.7137	0	0	0
145.19	-14.7282	0	0	0
145.581	-15.3582	1	2	3
145.766	-15.3886	0	0	0
145.766	-15.3998	0	0	0
145.772	-15.4102	0	0	0
145.508	-15.4286	1	2	1
145.613	-15.4284	1	2	3
143.816	-13.9646	0	0	0
143.614	-13.9263	0	0	0
143.754	-13.9431	0	0	0
143.648	-13.9497	0	0	0
143.841	-13.9604	0	0	0
143.682	-13.9758	0	0	0
144.741	-14.3191	0	0	0
144.956	-14.3288	0	0	0
144.718	-14.3265	0	0	0
144.708	-14.3361	0	0	0
144.72	-14.3412	0	0	0
144.595	-14.3349	0	0	0
144.586	-14.3248	0	0	0
144.651	-14.343	0	0	0
145.185	-14.7177	0	0	0
145.208	-14.7434	0	0	0
145.276	-14.718	0	0	0
145.101	-14.7314	0	0	0
145.083	-14.7362	0	0	0
145.355	-14.7629	1	2	2
145.659	-15.4302	1	2	1
145.8	-15.4347	0	0	0
145.677	-15.4615	1	2	3
145.654	-15.484	1	2	2
145.502	-15.4856	1	2	3
145.805	-15.4888	0	0	0
144.091	-13.5396	0	0	0
144.099	-13.5917	0	0	0
144.096	-13.6004	0	0	0
144.104	-13.6257	0	0	0
144.107	-13.6457	0	0	0
144.757	-14.3594	0	0	0
144.961	-14.3749	0	0	0
144.951	-14.4134	0	0	0
145.087	-14.7805	0	0	0
145.315	-14.7868	0	0	0
145.344	-14.7864	1	2	2
145.14	-14.7881	0	0	0
145.136	-14.7983	0	0	0
145.283	-14.8171	0	0	0
145.182	-14.8162	0	0	0
145.189	-14.8225	0	0	0
145.328	-15.5045	0	0	0
145.352	-15.5346	0	0	0
145.303	-15.5462	0	0	0
145.329	-15.6015	0	0	0
145.32	-15.6125	0	0	0
145.448	-15.6247	0	0	0
145.43	-15.6405	1	1	2
145.319	-15.6438	0	0	0
145.353	-15.7097	0	0	0
144.169	-13.6756	0	0	0
144.237	-13.7365	0	0	0
144.267	-13.78	0	0	0
144.89	-14.4254	0	0	0
144.812	-14.4322	0	0	0
145.273	-14.8505	0	0	0
145.48	-14.8544	1	2	3
145.528	-14.8644	1	2	3
145.489	-14.8695	1	2	3
145.516	-14.9167	1	2	3
145.478	-14.8946	1	2	3
143.532	-13.3145	0	0	0
143.539	-13.2824	0	0	0
143.596	-13.2756	0	0	0
143.673	-13.3083	0	0	0
143.89	-13.3158	0	0	0
144.027	-13.8563	0	0	0
144.135	-13.856	0	0	0
144.079	-13.8537	0	0	0
144.311	-13.8651	0	0	0
144.958	-14.4572	0	0	0
144.635	-14.4504	0	0	0
144.893	-14.4631	0	0	0
144.754	-14.4755	0	0	0
144.698	-14.4744	0	0	0
145.488	-14.9386	1	2	3
145.338	-14.9418	0	0	0
145.334	-14.9484	0	0	0
145.589	-14.5476	0	0	0
145.623	-14.5999	0	0	0
145.646	-14.6438	0	0	0
145.65	-14.6648	0	0	0
143.971	-13.3239	0	0	0
143.951	-13.3082	0	0	0
143.557	-13.3301	0	0	0
143.725	-13.3279	0	0	0
143.601	-13.3266	0	0	0
143.573	-13.3516	0	0	0
144.063	-13.9087	0	0	0
144.356	-13.921	0	0	0
144.35	-13.9465	0	0	0
144.401	-13.9528	0	0	0
144.454	-13.9773	0	0	0
144.574	-13.9619	0	0	0
144.552	-13.9759	0	0	0
144.643	-14.4741	0	0	0
144.638	-14.479	0	0	0
144.958	-14.4774	0	0	0
145.002	-14.2332	0	0	0
145.067	-14.2701	0	0	0
145.165	-14.2891	0	0	0
145.182	-14.3132	0	0	0
145.539	-14.7072	1	2	1
145.583	-14.7314	1	1	0
145.511	-14.745	1	2	2
145.531	-14.7826	1	2	2
145.587	-14.7897	1	2	3
143.779	-13.3303	0	0	0
143.962	-13.3671	0	0	0
143.599	-13.3688	0	0	0
143.597	-13.3826	0	0	0
143.61	-13.4009	0	0	0
143.605	-13.4086	0	0	0
144.52	-13.9835	0	0	0
143.618	-13.5172	0	0	0
143.604	-13.5427	0	0	0
143.806	-13.4605	0	0	0
144.11	-13.6572	0	0	0
143.686	-14.0297	0	0	0
143.822	-14.0135	0	0	0
145.238	-14.3144	0	0	0
145.235	-14.329	0	0	0
145.277	-14.3433	0	0	0
145.347	-14.3793	0	0	0
145.018	-14.3639	0	0	0
145.035	-14.3983	0	0	0
145.69	-14.812	0	0	0
145.524	-14.8244	1	2	1
145.521	-14.8117	1	2	2
143.705	-13.3799	0	0	0
143.75	-13.4168	0	0	0
143.974	-13.3999	0	0	0
143.976	-13.4245	0	0	0
143.978	-14.0047	0	0	0
143.935	-14.0523	0	0	0
143.932	-14.0595	0	0	0
143.859	-14.0637	0	0	0
143.926	-14.0664	0	0	0
145.089	-14.4094	0	0	0
145.322	-14.4191	0	0	0
145.044	-14.4436	0	0	0
145.41	-14.4448	0	0	0
145.619	-14.8409	1	2	2
145.557	-14.883	1	2	2
145.69	-14.92	0	0	0
145.682	-14.932	0	0	0
145.69	-14.9504	0	0	0
145.686	-14.9685	0	0	0
143.978	-13.4397	0	0	0
143.629	-13.4161	0	0	0
143.815	-13.4232	0	0	0
143.689	-13.4287	0	0	0
143.706	-13.4343	0	0	0
143.692	-13.4368	0	0	0
143.651	-13.4524	0	0	0
143.625	-13.4538	0	0	0
143.621	-13.4668	0	0	0
143.681	-13.4752	0	0	0
143.914	-14.0778	0	0	0
143.937	-14.1294	0	0	0
143.701	-14.1382	0	0	0
143.933	-14.1786	0	0	0
143.774	-14.2206	0	0	0
143.792	-14.2257	0	0	0
143.73	-14.2554	0	0	0
143.78	-14.2889	0	0	0
145.481	-14.4527	0	0	0
145.025	-14.4731	0	0	0
145.22	-14.4546	0	0	0
145.537	-14.4967	0	0	0
145.702	-14.992	0	0	0
144.704	-14.1232	0	0	0
144.7	-14.1343	0	0	0
144.859	-14.1937	0	0	0
143.93	-14.0191	0	0	0
144.711	-14.5572	0	0	0
145.454	-14.9086	1	2	3
145.464	-15.0038	0	0	0
143.738	-13.4863	0	0	0
143.996	-13.467	0	0	0
144.053	-13.4775	0	0	0
143.655	-13.5425	0	0	0
144.119	-13.9683	0	0	0
144.243	-14.0674	0	0	0
144.324	-14.0988	0	0	0
144.485	-14.1037	0	0	0
144.498	-14.1071	0	0	0
144.972	-14.503	0	0	0
144.765	-14.5025	0	0	0
145.441	-15.0226	1	2	2
145.379	-15.0934	1	2	0
145.263	-15.0955	0	0	0
145.269	-15.0947	0	0	0
145.264	-15.1008	0	0	0
143.792	-13.5204	0	0	0
143.85	-13.5525	0	0	0
144.002	-14.1283	0	0	0
144.302	-14.1213	0	0	0
144.484	-14.1426	0	0	0
144.485	-14.1484	0	0	0
144.246	-14.1403	0	0	0
144.915	-14.5058	0	0	0
144.845	-14.5216	0	0	0
144.973	-14.5243	0	0	0
144.856	-14.5395	0	0	0
144.993	-14.5401	0	0	0
145.423	-15.115	1	2	1
145.318	-15.1384	1	2	0
145.247	-15.1559	0	0	0
145.268	-15.1589	0	0	0
145.496	-15.1659	1	2	2
145.343	-15.2146	0	0	0
143.922	-13.6407	0	0	0
143.788	-13.683	0	0	0
143.827	-13.6245	0	0	0
143.906	-13.6079	0	0	0
144.253	-14.1517	0	0	0
144.232	-14.1635	0	0	0
144.219	-14.174	0	0	0
144.217	-14.163	0	0	0
144.734	-14.1743	0	0	0
144.246	-14.209	0	0	0
144.922	-14.5408	0	0	0
144.919	-14.5444	0	0	0
144.87	-14.548	0	0	0
144.85	-14.5508	0	0	0
144.905	-14.5535	0	0	0
144.889	-14.5624	0	0	0
144.927	-14.5738	0	0	0
145.431	-15.4138	1	2	2
145.417	-15.4741	1	2	1
145.29	-15.4777	0	0	0
145.289	-15.4839	0	0	0
145.511	-15.0061	0	0	0
145.569	-15.0048	1	1	1
145.696	-15.034	0	0	0
145.703	-15.0453	0	0	0
145.679	-15.0241	0	0	0
143.557	-13.64	0	0	0
143.73	-13.653	0	0	0
143.691	-13.6697	0	0	0
143.817	-13.7022	0	0	0
143.564	-13.7297	0	0	0
143.639	-13.7372	0	0	0
144.221	-14.2162	0	0	0
144.268	-14.2218	0	0	0
144.348	-14.2562	0	0	0
144.356	-14.2712	0	0	0
144.732	-14.0537	0	0	0
144.667	-14.089	0	0	0
144.535	-14.0949	0	0	0
144.577	-14.1012	0	0	0
144.935	-14.6135	0	0	0
144.923	-14.6407	0	0	0
144.952	-14.6846	0	0	0
144.994	-14.7119	0	0	0
144.987	-14.7144	0	0	0
144.952	-14.7185	0	0	0
145.158	-14.5073	0	0	0
145.466	-14.5909	0	0	0
145.178	-14.6603	0	0	0
145.468	-14.6145	0	0	0
145.533	-15.0445	1	2	2
145.57	-15.0506	1	2	2
145.518	-15.0735	1	2	0
145.723	-15.0738	0	0	0
145.705	-15.0748	0	0	0
145.636	-15.098	1	1	1
145.671	-15.094	1	1	0
143.836	-13.7478	0	0	0
143.898	-13.7535	0	0	0
143.948	-13.7562	0	0	0
143.641	-13.7719	0	0	0
144.525	-14.1199	0	0	0
144.647	-14.1669	0	0	0
144.601	-14.1598	0	0	0
145.48	-14.6333	0	0	0
145.491	-14.6519	1	2	2
145.252	-14.6546	0	0	0
145.57	-15.1338	1	2	2
145.697	-15.1373	1	1	0
145.738	-15.1881	0	0	0
145.621	-15.1976	1	2	2
143.543	-13.7704	0	0	0
143.93	-13.83	0	0	0
143.961	-13.7613	0	0	0
143.98	-13.7682	0	0	0
143.687	-13.8464	0	0	0
143.778	-13.8446	0	0	0
144.279	-14.1731	0	0	0
144.253	-14.1933	0	0	0
144.243	-14.1723	0	0	0
144.8	-14.1779	0	0	0
144.538	-14.1837	0	0	0
144.892	-14.2004	0	0	0
144.853	-14.205	0	0	0
145.447	-14.6574	0	0	0
145.466	-14.6578	1	2	1
145.45	-14.685	0	0	0
145.556	-15.2064	1	2	3
145.723	-15.2412	0	0	0
145.537	-15.2424	1	2	3
145.587	-15.2507	1	1	0
145.752	-15.2807	0	0	0
143.718	-13.8652	0	0	0
143.937	-13.8666	0	0	0
143.638	-13.8738	0	0	0
143.644	-13.882	0	0	0
143.656	-13.9008	0	0	0
143.601	-13.8851	0	0	0
143.893	-13.9042	0	0	0
143.679	-13.9161	0	0	0
144.928	-14.2122	0	0	0
144.67	-14.2037	0	0	0
144.958	-14.2263	0	0	0
144.577	-14.2325	0	0	0
145.472	-14.6811	0	0	0
145.2	-14.6689	0	0	0
148.935	-20.351	0	0	0
148.927	-20.3498	0	0	0
148.963	-20.3718	0	0	0
148.85	-20.3253	0	0	0
149.082	-20.3009	0	0	0
149.099	-20.281	0	0	0
148.929	-20.2988	0	0	0
148.92	-20.2903	0	0	0
148.846	-20.3431	0	0	0
148.848	-20.362	0	0	0
149.112	-20.2776	0	0	0
149.106	-20.2622	0	0	0
148.893	-20.0814	0	0	0
148.975	-20.0719	0	0	0
148.877	-20.0875	1	2	1
148.926	-20.2762	0	0	0
148.946	-20.2239	0	0	0
148.851	-20.3743	0	0	0
148.862	-20.3903	0	0	0
148.861	-20.3534	0	0	0
149.088	-20.3027	0	0	0
149.12	-20.2691	0	0	0
148.608	-20.0994	0	0	0
148.952	-20.217	0	0	0
148.957	-20.18	0	0	0
148.959	-20.1563	0	0	0
148.968	-20.3276	0	0	0
148.981	-20.3235	0	0	0
148.875	-20.3887	0	0	0
148.856	-20.325	0	0	0
149.088	-20.1402	0	0	0
149.095	-20.3055	0	0	0
148.572	-20.1025	0	0	0
148.652	-20.1055	0	0	0
148.992	-20.3069	0	0	0
149.006	-20.3105	0	0	0
149.014	-20.316	0	0	0
149.032	-20.3071	0	0	0
148.887	-20.3756	0	0	0
149.997	-19.724	0	0	0
150.042	-19.7161	0	0	0
150.099	-19.7427	0	0	0
150.168	-19.8553	0	0	0
150.169	-19.9101	0	0	0
150.188	-19.889	0	0	0
150.229	-19.8933	0	0	0
150.245	-19.9108	0	0	0
150.394	-19.9231	0	0	0
148.225	-19.2358	0	0	0
148.241	-19.2328	0	0	0
148.258	-19.1171	0	0	0
148.664	-20.1092	0	0	0
148.96	-20.3312	0	0	0
148.839	-20.2763	0	0	0
148.827	-20.2779	0	0	0
148.834	-20.3708	0	0	0
148.861	-20.4139	0	0	0
148.543	-19.0953	0	0	0
148.595	-19.3803	0	0	0
148.595	-19.3229	0	0	0
148.607	-19.3323	0	0	0
148.65	-19.0716	0	0	0
148.68	-19.1727	0	0	0
148.743	-19.3722	0	0	0
148.747	-19.299	0	0	0
148.76	-19.3696	0	0	0
148.963	-19.2841	0	0	0
149.022	-19.3081	0	0	0
149.029	-19.5268	0	0	0
148.714	-20.1067	0	0	0
148.832	-20.2624	0	0	0
148.841	-20.2607	0	0	0
148.852	-20.2668	0	0	0
149.031	-19.1159	0	0	0
149.109	-19.1365	0	0	0
149.117	-19.26	0	0	0
149.148	-19.304	0	0	0
149.166	-19.2453	0	0	0
149.173	-19.6237	0	0	0
149.202	-19.5119	0	0	0
149.203	-19.5207	0	0	0
149.214	-19.2771	0	0	0
149.219	-19.3257	0	0	0
148.57	-20.1271	0	0	0
148.612	-20.1263	0	0	0
148.849	-20.2826	0	0	0
148.77	-20.2343	0	0	0
148.846	-20.4308	0	0	0
148.85	-20.4261	0	0	0
148.851	-20.4265	0	0	0
148.938	-20.4889	0	0	0
149.029	-20.1687	0	0	0
149.229	-19.2865	0	0	0
149.239	-19.5454	0	0	0
149.241	-19.5643	0	0	0
149.245	-19.54	0	0	0
149.269	-19.6578	0	0	0
149.278	-19.2162	0	0	0
149.28	-19.3503	0	0	0
148.606	-20.1328	0	0	0
148.947	-20.1224	0	0	0
148.934	-20.1586	0	0	0
148.92	-20.1584	0	0	0
148.902	-20.1519	0	0	0
148.893	-20.1245	0	0	0
148.91	-20.0777	0	0	0
148.796	-20.2835	0	0	0
148.802	-20.2876	0	0	0
149.039	-20.1696	0	0	0
149.032	-20.1559	0	0	0
149.287	-19.4111	0	0	0
149.351	-19.3943	0	0	0
149.355	-19.2576	0	0	0
149.38	-19.3329	0	0	0
147.557	-19.0224	0	0	0
148.926	-20.0713	0	0	0
148.958	-20.0648	0	0	0
148.939	-20.0669	0	0	0
148.957	-20.0842	0	0	0
148.956	-20.1041	0	0	0
148.58	-20.1458	0	0	0
148.801	-20.2964	0	0	0
149.007	-20.1736	0	0	0
149.009	-20.1747	0	0	0
149.115	-20.1978	0	0	0
147.37	-19.3511	0	0	0
148.254	-20.0227	0	0	0
148.274	-20.0213	0	0	0
148.452	-20.0221	0	0	0
148.607	-20.1471	0	0	0
148.709	-20.1841	0	0	0
148.757	-20.2265	0	0	0
148.821	-20.2296	0	0	0
148.792	-20.2967	0	0	0
148.796	-20.299	0	0	0
148.847	-20.3047	0	0	0
149.041	-20.2334	0	0	0
148.47	-19.9939	0	0	0
148.476	-19.9993	0	0	0
148.476	-20.0035	0	0	0
148.475	-20.0187	0	0	0
148.476	-20.0267	0	0	0
148.476	-20.0302	0	0	0
148.83	-20.2489	0	0	0
148.814	-20.2537	0	0	0
148.81	-20.3027	0	0	0
148.79	-20.3039	0	0	0
148.929	-20.3211	0	0	0
149.143	-20.2273	0	0	0
149.161	-20.2366	0	0	0
148.476	-20.0417	0	0	0
148.814	-20.2603	0	0	0
148.815	-20.2566	0	0	0
148.815	-20.2533	0	0	0
148.912	-20.2422	0	0	0
148.747	-20.2518	0	0	0
148.913	-20.2619	0	0	0
148.918	-20.268	0	0	0
148.861	-20.3359	0	0	0
149.142	-20.2337	0	0	0
149.154	-20.2403	0	0	0
148.284	-20.0362	0	0	0
148.266	-20.0713	0	0	0
148.475	-20.0649	0	0	0
148.338	-20.0764	0	0	0
148.302	-20.0734	0	0	0
148.981	-20.1917	0	0	0
148.994	-20.2228	0	0	0
149	-20.2375	0	0	0
149.012	-20.2442	0	0	0
148.992	-20.3545	0	0	0
148.997	-20.3573	0	0	0
149.174	-20.2482	0	0	0
148.296	-20.0823	0	0	0
148.309	-20.1089	0	0	0
149.056	-20.3015	0	0	0
149.046	-20.313	0	0	0
149.042	-20.3081	0	0	0
148.966	-20.3442	0	0	0
148.963	-20.3638	0	0	0
149.185	-20.2549	0	0	0
149.042	-20.2666	0	0	0
149.08	-20.2622	0	0	0
149.092	-20.2627	0	0	0
148.624	-20.0177	0	0	0
148.626	-20.0222	0	0	0
148.984	-20.3154	0	0	0
148.956	-20.3146	0	0	0
148.952	-20.2938	0	0	0
148.949	-20.3375	0	0	0
148.946	-20.3575	0	0	0
148.949	-20.3644	0	0	0
149.075	-20.276	0	0	0
149.072	-20.2941	0	0	0
148.888	-20.0554	1	2	0
148.54	-20.0626	0	0	0
148.544	-20.0598	0	0	0
149.337	-19.749	0	0	0
149.368	-19.7606	0	0	0
149.367	-19.7676	0	0	0
149.371	-19.7685	0	0	0
149.377	-19.7558	0	0	0
149.377	-19.7549	0	0	0
149.378	-19.7563	0	0	0
149.38	-19.7557	0	0	0
149.4	-19.7597	0	0	0
149.199	-19.7193	0	0	0
149.477	-19.741	0	0	0
149.233	-19.7619	0	0	0
150.345	-19.9743	0	0	0
150.239	-19.9932	0	0	0
150.322	-19.9044	0	0	0
150.35	-19.7932	0	0	0
150.389	-19.8113	0	0	0
150.37	-19.8596	0	0	0
150.357	-19.8842	0	0	0
150.363	-19.7966	0	0	0
150.344	-19.854	0	0	0
149.411	-19.4368	0	0	0
149.419	-19.489	0	0	0
149.519	-19.4802	0	0	0
147.526	-18.7979	0	0	0
147.645	-18.8225	0	0	0
148.017	-18.7975	0	0	0
147.977	-18.824	0	0	0
147.883	-18.8594	0	0	0
147.744	-18.9035	0	0	0
148.82	-19.1271	0	0	0
148.549	-19.2009	0	0	0
148.871	-19.1463	0	0	0
148.929	-19.166	0	0	0
148.594	-19.1978	0	0	0
148.96	-19.1904	0	0	0
148.88	-19.1881	0	0	0
148.612	-19.2031	0	0	0
148.903	-19.2138	0	0	0
149.185	-19.7907	0	0	0
149.118	-19.8041	0	0	0
149.126	-19.7527	0	0	0
149.074	-19.8071	1	2	1
149.425	-19.8005	0	0	0
149.588	-19.5157	0	0	0
149.743	-19.5303	0	0	0
149.598	-19.5578	0	0	0
149.526	-19.3906	0	0	0
149.538	-19.5355	0	0	0
149.552	-19.339	0	0	0
149.578	-19.4209	0	0	0
149.648	-19.7629	0	0	0
149.652	-19.496	0	0	0
149.659	-19.7828	0	0	0
149.668	-19.8111	0	0	0
149.672	-19.5385	0	0	0
147.694	-18.8637	0	0	0
147.951	-18.8997	0	0	0
147.921	-18.8947	0	0	0
147.892	-18.9057	0	0	0
147.868	-18.9055	0	0	0
147.897	-18.9249	0	0	0
147.909	-18.9388	0	0	0
147.695	-18.9557	0	0	0
148.816	-19.2099	0	0	0
148.616	-19.2648	0	0	0
148.551	-19.2599	0	0	0
148.984	-19.2755	0	0	0
148.631	-19.3204	0	0	0
148.632	-19.3421	0	0	0
149.661	-19.5731	0	0	0
149.708	-19.5851	0	0	0
149.568	-19.5813	0	0	0
149.505	-19.5882	0	0	0
149.632	-19.6105	0	0	0
149.669	-19.6291	0	0	0
149.77	-19.6029	0	0	0
149.725	-19.6099	0	0	0
149.725	-19.6245	0	0	0
149.682	-19.976	0	0	0
149.685	-19.5638	0	0	0
149.702	-19.5039	0	0	0
149.698	-19.5447	0	0	0
149.709	-19.6595	0	0	0
149.755	-19.715	0	0	0
149.762	-19.7916	0	0	0
148.033	-18.8164	0	0	0
148.129	-18.8369	0	0	0
148.071	-18.8366	0	0	0
148.165	-18.8571	0	0	0
148.079	-18.8543	0	0	0
148.151	-18.8732	0	0	0
148.196	-18.8884	0	0	0
148.245	-18.8926	0	0	0
148.253	-18.9241	0	0	0
148.318	-18.9334	0	0	0
148.289	-18.955	0	0	0
148.635	-19.3591	0	0	0
148.685	-19.3499	0	0	0
148.99	-19.3432	0	0	0
148.727	-19.3514	0	0	0
148.66	-19.4229	0	0	0
149.85	-19.6159	0	0	0
149.879	-19.6331	0	0	0
149.759	-19.6398	0	0	0
149.843	-19.6416	0	0	0
149.719	-19.6553	0	0	0
149.754	-19.6644	0	0	0
149.579	-19.6669	0	0	0
149.694	-19.671	0	0	0
149.762	-19.7899	0	0	0
149.763	-19.7914	0	0	0
149.767	-19.7237	0	0	0
149.775	-19.7279	0	0	0
149.798	-19.5676	0	0	0
149.836	-19.9515	0	0	0
149.844	-19.9397	0	0	0
149.871	-19.6051	0	0	0
149.881	-19.6217	0	0	0
149.908	-19.6784	0	0	0
149.918	-19.6511	0	0	0
149.95	-19.6641	0	0	0
148.053	-18.9718	0	0	0
148.377	-18.9506	0	0	0
148.427	-18.9756	0	0	0
147.513	-18.6303	0	0	0
147.49	-18.6735	0	0	0
148.545	-18.9252	0	0	0
148.484	-18.9876	0	0	0
147.39	-18.385	0	0	0
148.776	-19.3747	0	0	0
148.717	-19.4547	0	0	0
148.735	-19.5018	0	0	0
148.785	-19.4982	0	0	0
149.926	-19.668	0	0	0
149.952	-19.6583	0	0	0
149.653	-19.6829	0	0	0
149.526	-19.682	0	0	0
149.538	-19.6915	0	0	0
149.73	-19.6885	0	0	0
146.871	-18.4828	0	0	0
147.016	-18.2096	0	0	0
147.384	-18.2656	0	0	0
147.175	-18.3435	0	0	0
147.081	-18.3471	0	0	0
147.417	-18.5479	0	0	0
147.442	-18.5511	0	0	0
147.478	-18.5646	0	0	0
147.582	-18.425	0	0	0
147.808	-18.4948	0	0	0
148.099	-18.8255	0	0	0
148.12	-18.7894	0	0	0
148.181	-18.8205	0	0	0
148.245	-18.8484	0	0	0
148.295	-18.8769	0	0	0
148.79	-19.4528	0	0	0
148.999	-19.4107	0	0	0
148.868	-19.403	0	0	0
148.856	-19.4381	0	0	0
149.802	-19.6979	0	0	0
149.91	-19.6988	0	0	0
149.978	-19.6929	0	0	0
149.611	-19.7123	0	0	0
149.613	-19.7204	0	0	0
149.687	-19.7053	0	0	0
149.743	-19.7085	0	0	0
149.759	-19.7104	0	0	0
147.205	-18.3612	0	0	0
147.259	-18.3737	0	0	0
147.449	-18.4137	0	0	0
147.139	-18.4146	0	0	0
147.349	-18.4222	0	0	0
147.058	-18.4319	0	0	0
147.038	-18.5048	0	0	0
148.393	-18.8773	0	0	0
148.443	-18.8934	0	0	0
148.483	-18.9057	0	0	0
146.97	-18.1568	0	0	0
146.979	-18.146	0	0	0
146.346	-18.9373	0	0	0
146.628	-19.0226	0	0	0
148.824	-19.4805	0	0	0
148.898	-19.4913	0	0	0
149.02	-19.2048	0	0	0
149.094	-19.2266	0	0	0
149.097	-19.2785	0	0	0
149.064	-19.2832	0	0	0
149.767	-19.7116	0	0	0
149.808	-19.7166	0	0	0
149.925	-19.7087	0	0	0
149.976	-19.7186	0	0	0
149.708	-19.7248	0	0	0
149.961	-19.7364	0	0	0
149.785	-19.7403	0	0	0
147.103	-18.493	0	0	0
147.4	-18.4788	0	0	0
147.522	-18.435	0	0	0
146.49	-18.5557	0	0	0
146.488	-18.6021	0	0	0
146.63	-19.0284	0	0	0
146.609	-19.038	0	0	0
146.587	-19.0345	0	0	0
146.561	-19.0981	0	0	0
146.881	-19.1087	0	0	0
149.244	-19.3108	0	0	0
149.043	-19.3263	0	0	0
149.188	-19.3331	0	0	0
149.215	-19.3421	0	0	0
149.159	-19.3516	0	0	0
149.025	-19.35	0	0	0
149.031	-19.3711	0	0	0
149.097	-19.3592	0	0	0
149.114	-19.3599	0	0	0
149.684	-19.7406	0	0	0
149.617	-19.7579	0	0	0
149.729	-19.7552	0	0	0
149.654	-19.7581	0	0	0
149.656	-19.7645	0	0	0
149.659	-19.766	0	0	0
149.725	-19.7684	0	0	0
149.625	-19.7854	0	0	0
149.762	-19.7841	0	0	0
146.495	-18.634	0	0	0
146.491	-18.6578	0	0	0
146.506	-18.6391	0	0	0
146.496	-18.5912	0	0	0
146.331	-18.6825	0	0	0
146.434	-18.8123	0	0	0
146.563	-18.665	0	0	0
146.811	-19.1652	0	0	0
146.851	-19.1687	0	0	0
146.864	-19.1548	0	0	0
146.881	-19.1215	0	0	0
146.882	-19.117	0	0	0
146.861	-19.111	0	0	0
149.071	-19.3728	0	0	0
149.416	-19.3413	0	0	0
149.185	-19.3693	0	0	0
149.036	-19.3949	0	0	0
149.451	-19.4429	0	0	0
149.226	-19.4591	0	0	0
149.695	-19.79	0	0	0
149.705	-19.8061	0	0	0
149.721	-19.8033	0	0	0
149.616	-19.818	0	0	0
149.73	-19.8386	0	0	0
146.556	-18.675	0	0	0
146.512	-18.6775	0	0	0
146.577	-18.7183	0	0	0
146.815	-19.116	0	0	0
146.834	-19.1099	0	0	0
146.79	-19.1209	0	0	0
146.835	-19.1852	0	0	0
146.815	-19.1977	0	0	0
146.793	-19.2097	0	0	0
147.066	-19.1794	0	0	0
149.15	-19.4514	0	0	0
149.053	-19.5007	0	0	0
149.776	-19.8264	0	0	0
149.895	-19.8456	0	0	0
149.6	-19.8592	0	0	0
149.582	-19.8721	0	0	0
149.719	-19.8799	0	0	0
149.699	-19.8954	0	0	0
146.61	-18.7665	0	0	0
146.68	-18.7638	0	0	0
146.692	-18.7513	0	0	0
146.644	-18.7363	0	0	0
146.599	-18.6947	0	0	0
146.583	-18.6824	0	0	0
147.063	-19.2464	0	0	0
147.063	-19.2732	0	0	0
147.928	-19.0327	0	0	0
147.637	-19.1415	0	0	0
147.858	-19.3615	0	0	0
147.943	-19.3589	0	0	0
149.119	-19.5007	0	0	0
149.63	-19.4608	0	0	0
147.759	-19.727	0	0	0
147.896	-19.8535	0	0	0
148.358	-19.7255	0	0	0
149.826	-19.9173	0	0	0
149.78	-19.9405	0	0	0
149.788	-19.9309	0	0	0
149.75	-19.9405	0	0	0
149.624	-19.9654	0	0	0
146.55	-18.769	0	0	0
146.52	-18.7735	0	0	0
146.666	-18.7771	0	0	0
146.536	-18.7776	0	0	0
146.525	-18.8293	0	0	0
147.883	-19.4468	0	0	0
148.097	-19.0206	0	0	0
148.341	-19.0146	0	0	0
148.429	-19.0365	0	0	0
148.304	-19.0473	0	0	0
148.181	-19.0593	0	0	0
148.077	-19.0706	0	0	0
148.363	-19.7289	0	0	0
148.364	-19.9869	0	0	0
149.726	-20.0099	0	0	0
149.757	-19.997	0	0	0
149.732	-19.9764	0	0	0
150.007	-19.7101	0	0	0
146.538	-18.8427	0	0	0
146.631	-18.9638	0	0	0
146.619	-18.9762	0	0	0
146.685	-18.9956	0	0	0
147.148	-18.5098	0	0	0
147.14	-18.5472	0	0	0
148.201	-19.0816	0	0	0
148.231	-19.0775	0	0	0
148.247	-19.0932	0	0	0
148.267	-19.0936	0	0	0
148.287	-19.0957	0	0	0
148.461	-19.0831	0	0	0
148.322	-19.0961	0	0	0
148.306	-19.1044	0	0	0
148.3	-19.1951	0	0	0
148.979	-19.5237	0	0	0
148.882	-19.5304	0	0	0
148.943	-19.5386	0	0	0
148.936	-19.5607	0	0	0
150.085	-19.7559	0	0	0
150.121	-19.7862	0	0	0
150.152	-19.798	0	0	0
150.098	-19.8139	0	0	0
147.446	-18.4971	0	0	0
147.402	-18.5282	0	0	0
147.232	-18.5465	0	0	0
147.193	-18.5506	0	0	0
147.499	-18.5614	0	0	0
147.053	-18.6311	0	0	0
147.298	-18.6246	0	0	0
147.426	-18.6252	0	0	0
148.389	-19.1703	0	0	0
148.297	-19.1478	0	0	0
148.346	-19.1105	0	0	0
148.384	-19.1207	0	0	0
148.944	-19.5786	0	0	0
148.555	-19.9954	0	0	0
149.221	-19.5199	0	0	0
149.231	-19.5314	0	0	0
149.002	-19.528	0	0	0
150.076	-19.823	0	0	0
150.183	-19.8284	0	0	0
150.1	-19.833	0	0	0
150.22	-19.8659	0	0	0
150.287	-19.879	0	0	0
150.28	-19.8658	0	0	0
150.297	-19.8535	0	0	0
147.103	-18.6902	0	0	0
147.268	-18.746	0	0	0
147.539	-18.4985	0	0	0
147.571	-18.5763	0	0	0
147.841	-18.5816	0	0	0
147.555	-18.6056	0	0	0
148.472	-19.1352	0	0	0
148.189	-19.1219	0	0	0
148.181	-19.1314	0	0	0
148.16	-19.1828	0	0	0
148.072	-19.1963	0	0	0
149.043	-19.5387	0	0	0
149.039	-19.5559	0	0	0
149.271	-19.5354	0	0	0
149.366	-19.5321	0	0	0
149.395	-19.5329	0	0	0
149.388	-19.5377	0	0	0
149.39	-19.5159	0	0	0
149.391	-19.535	0	0	0
150.305	-19.8708	0	0	0
150.249	-19.8887	0	0	0
150.293	-19.8934	0	0	0
150.163	-19.9027	0	0	0
150.2	-19.9205	0	0	0
147.635	-18.6083	0	0	0
147.598	-18.6416	0	0	0
147.615	-18.6583	0	0	0
147.566	-18.6579	0	0	0
147.563	-18.6678	0	0	0
147.716	-18.6453	0	0	0
147.857	-18.6937	0	0	0
148.187	-19.1918	0	0	0
148.35	-19.2786	0	0	0
148.08	-19.2948	0	0	0
149.396	-19.5433	0	0	0
149.398	-19.5282	0	0	0
149.375	-19.5449	0	0	0
149.353	-19.5474	0	0	0
149.433	-19.5483	0	0	0
149.247	-19.5782	0	0	0
149.237	-19.5885	0	0	0
149.494	-19.5713	0	0	0
150.271	-19.9111	0	0	0
150.314	-19.9257	0	0	0
150.331	-19.9374	0	0	0
150.179	-19.9426	0	0	0
150.335	-19.9449	0	0	0
150.349	-19.9544	0	0	0
150.208	-19.9562	0	0	0
147.543	-18.7221	0	0	0
147.889	-18.7205	0	0	0
147.842	-18.7314	0	0	0
147.708	-18.7698	0	0	0
147.945	-18.7516	0	0	0
147.934	-18.7647	0	0	0
147.874	-18.7741	0	0	0
148.436	-19.3216	0	0	0
148.338	-19.3669	0	0	0
148.088	-19.3831	0	0	0
148.564	-19.0315	0	0	0
148.692	-19.0865	0	0	0
148.689	-19.1123	0	0	0
148.907	-19.1195	0	0	0
149.414	-19.5891	0	0	0
149.418	-19.6458	0	0	0
149.375	-19.6961	0	0	0
149.185	-19.6877	0	0	0
149.303	-19.7504	0	0	0
150.59	-20.0532	0	0	0
150.605	-20.1051	0	0	0
150.612	-20.0229	0	0	0
150.613	-20.1031	0	0	0
150.615	-20.0785	0	0	0
150.622	-20.1056	0	0	0
150.634	-20.1096	0	0	0
150.644	-20.0733	0	0	0
150.645	-20.0916	0	0	0
150.663	-20.1433	0	0	0
150.676	-20.1552	0	0	0
150.682	-20.1411	0	0	0
149.884	-21.4655	0	0	0
149.664	-21.4714	0	0	0
149.925	-21.4762	0	0	0
149.911	-21.4816	0	0	0
150.955	-20.7666	0	0	0
150.907	-20.7687	0	0	0
150.897	-20.7797	0	0	0
150.814	-20.7983	0	0	0
150.893	-20.8063	0	0	0
150.986	-20.864	0	0	0
150.954	-20.8865	0	0	0
150.623	-20.9046	0	0	0
151.003	-20.8321	0	0	0
152.18	-20.923	0	0	0
152.212	-20.9163	0	0	0
152.223	-20.9206	0	0	0
152.229	-20.9411	0	0	0
152.235	-20.9222	0	0	0
152.246	-20.9251	0	0	0
152.258	-20.9332	0	0	0
152.327	-20.9644	0	0	0
148.545	-20.0747	0	0	0
148.554	-20.072	0	0	0
148.556	-20.094	0	0	0
148.667	-20.2089	0	0	0
149.921	-21.4895	0	0	0
149.893	-21.4942	0	0	0
149.93	-21.4953	0	0	0
149.914	-21.4992	0	0	0
150.535	-20.9413	0	0	0
150.529	-20.9834	0	0	0
150.521	-21.0113	0	0	0
150.659	-20.952	0	0	0
150.918	-20.9644	0	0	0
150.515	-20.1842	0	0	0
150.556	-20.3598	0	0	0
150.56	-20.3249	0	0	0
150.563	-20.3203	0	0	0
[truncated: 1,807 more rows]

## Sheet: Fig 3b
Observed adult COTS per km2 (average)	Predicted supply of COTS larvae
2046.8	1
1068.95	1
1956.45	1
3007.44	1
3080.32	1
8132.69	1
8608.03	1
8203.29	1
10616.8	1
13236.9	1
12680.5	1
878.744	1
219.064	0
2621.5	1
1658.73	1
4406.55	1
757.3	1
2030.26	1
2725.16	1
2934.13	1
22901.1	1
1522.79	1
219.064	1
1014.45	1
219.064	1
1866.47	1
1743.4	1
1438.23	1
897.213	0
2366.8	1
2921.71	1
3239.73	1
1657.8	1
219.064	1
921.75	0
219.064	0
3213.39	1
219.064	0
2495.5	1
13278.8	1
8771.21	1
219.064	0
9226.78	1
1371.6	0
219.064	1
16177.3	1
1257.64	1
16457.2	1
949.986	1
5337.32	1
1808.51	1
5591.05	1
2156.51	0
1706.61	1
2785.82	1
3869.18	1
768.099	0
933.907	1
2672.77	0
7672.18	1
4567.84	1
4797.98	1
10153.6	1
6570.9	0
219.064	0
6907.99	1
76524.1	1
6957.21	1
219.064	0
7239.57	1
2622.11	1
219.064	0
219.064	0
219.064	0
1860.66	0
10417.9	1
219.064	0
219.064	0
219.064	0
1709.89	0
1522.12	1
4810.95	1
1072.89	0
3168.4	1
219.064	0
219.064	0
673.946	1
2073.51	1
657.849	1
219.064	0
219.064	0
6998.72	1
5046.73	1
945.654	1
1430.72	1
1166.5	0
717.278	0
1933.42	1
219.064	0
219.064	0
219.064	1
219.064	0
219.064	0
219.064	1
676.672	0
219.064	0
219.064	1
839.079	1
219.064	0
219.064	0
219.064	0
994.811	1
219.064	0
1013.28	1
219.064	0
219.064	0
219.064	0
219.064	0
7239.61	1
219.064	0
219.064	1
1468	1
219.064	0
1700.76	1
1407.42	1
737.308	0
731.723	1
219.064	0
219.064	0
219.064	0
219.064	1
219.064	1
942.695	1
219.064	1
739.289	1
219.064	1
1263.34	1

## Sheet: Fig 4b Background
Pixel LON	Pixel LAT	Mean_rank
142.021	-10.4792	31.597
142.021	-10.5208	30.3124
142.021	-10.8542	30.2414
142.021	-10.8958	45.1701
142.021	-10.9375	33.3087
142.021	-10.9792	44.8795
142.062	-10.3542	30.9228
142.062	-10.4792	37.7427
142.062	-10.6042	18.3172
142.062	-10.9375	38.4279
142.062	-10.9792	47.8595
142.104	-10.3542	31.6303
142.104	-10.3958	25.6941
142.104	-10.4375	37.3173
142.104	-10.6042	24.4711
142.104	-10.6458	20.4582
142.104	-10.6875	26.9066
142.104	-10.7292	39.2385
142.146	-10.3542	35.6426
142.146	-10.3958	34.5868
142.146	-10.4375	29.3366
142.146	-10.4792	33.7632
142.146	-10.5208	43.4049
142.146	-10.5625	33.3149
142.146	-10.6042	23.864
142.146	-10.7708	31.2201
142.188	-10.3542	34.3724
142.188	-10.3958	23.036
142.188	-10.4375	30.9924
142.188	-10.4792	44.3682
142.188	-10.5208	36.1566
142.188	-10.5625	30.4552
142.188	-10.7708	30.3563
142.229	-10.3542	34.5507
142.229	-10.3958	35.5478
142.229	-10.4375	46.0738
142.229	-10.4792	47.2155
142.229	-10.5208	42.9794
142.229	-10.5625	36.8251
142.229	-10.6042	31.899
142.229	-10.7708	38.9554
142.229	-10.8125	34.6868
142.271	-10.3958	38.5513
142.271	-10.4375	47.3413
142.271	-10.4792	40.9054
142.271	-10.5208	38.2523
142.271	-10.5625	30.7054
142.271	-10.6458	35.9915
142.271	-10.6875	30.7493
142.271	-10.7292	44.5325
142.312	-10.4375	46.6587
142.312	-10.4792	42.8308
142.312	-10.5208	43.5803
142.312	-10.5625	49.7894
142.312	-10.6458	37.5393
142.312	-10.6875	42.9826
142.312	-10.7292	34.8548
142.312	-10.8542	35.8335
142.312	-10.8958	41.7051
142.354	-10.3542	38.769
142.354	-10.4375	56.2017
142.354	-10.4792	55.0903
142.354	-10.5625	41.8562
142.354	-10.6042	35.7111
142.354	-10.6458	27.897
142.354	-10.6875	34.9232
142.354	-10.7292	28.416
142.354	-10.7708	24.0609
142.354	-10.8542	39.2195
142.396	-10.4375	38.9803
142.396	-10.5625	36.9697
142.396	-10.6042	34.9795
142.396	-10.6875	29.6997
142.396	-10.7292	30.6749
142.396	-10.7708	27.5227
142.438	-10.4375	55.2862
142.438	-10.4792	47.0052
142.438	-10.5208	36.8699
142.438	-10.6875	31.6379
142.521	-10.6042	37.3555
142.562	-10.6875	23.297
142.562	-10.8542	49.4049
142.604	-10.5208	20.8972
142.604	-10.6042	47.1752
142.604	-10.6875	18.7952
142.604	-10.7292	38.9052
142.604	-10.7708	52.7645
142.646	-10.6042	43.6187
142.646	-10.6458	39.0539
142.646	-10.7292	38.1083
142.646	-10.7708	51.1837
142.646	-10.8958	35.7484
142.688	-10.6458	52.5845
142.688	-10.6875	34.8521
142.688	-10.7292	49.8267
142.688	-10.7708	42.3827
142.688	-10.8125	37.4799
142.688	-10.8958	37.8361
142.729	-10.6458	50.1827
142.729	-10.6875	39.418
142.729	-10.7292	46.9152
142.729	-10.7708	28.1901
142.729	-10.8125	39.9098
142.729	-10.9375	34.7886
142.771	-10.6458	49.1775
142.771	-10.6875	26.6949
142.771	-10.7292	43.0125
142.771	-10.8125	48.8372
142.771	-10.8542	33.5589
142.771	-10.8958	48.2251
142.771	-10.9792	48.0474
142.771	-11.0208	38.383
142.812	-10.6458	28.7801
142.812	-10.6875	25.5136
142.812	-11.0625	51.1952
142.812	-11.1875	19.6757
142.812	-11.2292	23.5676
142.812	-11.2708	25.5955
142.854	-10.5625	29.1164
142.854	-10.6042	37.2954
142.854	-10.6458	25.4116
142.854	-10.6875	55.1262
142.854	-11.1458	41.1106
142.854	-11.2292	24.4989
142.854	-11.2708	33.7945
142.854	-11.3542	43.0701
142.854	-11.4375	50.454
142.854	-11.4792	17.0298
142.854	-11.5208	29.2125
142.854	-11.5625	31.9219
142.854	-11.6042	22.1654
142.854	-11.8125	40.6123
142.896	-10.3542	40.7704
142.896	-10.5625	34.3125
142.896	-10.6042	35.0062
142.896	-10.6458	23.4898
142.896	-11.2292	55.2407
142.896	-11.2708	61.1262
142.896	-11.5208	32.3748
142.896	-11.6042	51.4444
142.896	-11.6458	53.2324
142.896	-11.7708	57.3769
142.896	-11.8125	45.799
142.896	-11.8542	50.6373
142.938	-10.5625	58.1089
142.938	-10.6042	42.3791
142.938	-10.6458	23.827
142.938	-10.8125	47.1129
142.938	-11.2292	50.0724
142.938	-11.2708	58.2186
142.938	-11.4375	46.5424
142.938	-11.6042	67.6306
142.938	-11.7292	45.8971
142.938	-11.7708	53.4706
142.938	-11.8125	57.9244
142.938	-11.8542	45.6289
142.938	-11.8958	50.3682
142.979	-10.7708	38.7086
142.979	-10.8125	46.6126
142.979	-11.0208	54.8803
142.979	-11.1458	34.6845
142.979	-11.2292	52.535
142.979	-11.3958	55.2889
142.979	-11.5208	55.9871
142.979	-11.5625	44.6357
142.979	-11.6042	62.2909
142.979	-11.7292	43.171
142.979	-11.7708	58.2344
142.979	-11.8542	53.9831
142.979	-11.8958	64.5965
143.021	-10.6458	53.1423
143.021	-11.1042	43.3247
143.021	-11.1458	55.6527
143.021	-11.1875	55.2774
143.021	-11.2292	66.7043
143.021	-11.2708	68.895
143.021	-11.3125	59.4878
143.021	-11.3958	45.7618
143.021	-11.4375	45.4686
143.021	-11.4792	37.7597
143.021	-11.5208	38.2389
143.021	-11.5625	51.8216
143.021	-11.6042	45.4347
143.021	-11.8125	49.8758
143.062	-10.6042	52.2887
143.062	-10.6458	48.1521
143.062	-10.7292	50.4685
143.062	-10.7708	51.8396
143.062	-11.0625	50.3729
143.062	-11.1042	48.0959
143.062	-11.1458	58.7498
143.062	-11.1875	44.2086
143.062	-11.2708	58.5092
143.062	-11.3125	50.8858
143.062	-11.3542	43.4716
143.062	-11.3958	50.3806
143.062	-11.4375	51.2313
143.062	-11.4792	50.0789
143.062	-11.5208	39.248
143.062	-11.7708	57.8525
143.104	-10.5208	53.9206
143.104	-10.6042	57.1837
143.104	-10.7292	51.7656
143.104	-10.7708	52.8203
143.104	-10.9375	73.6218
143.104	-10.9792	64.7021
143.104	-11.0625	36.1265
143.104	-11.1042	26.3841
143.104	-11.1458	65.9689
143.104	-11.1875	56.8412
143.104	-11.2708	65.1219
143.104	-11.3125	59.5955
143.104	-11.3542	50.0001
143.104	-11.3958	55.6489
143.104	-11.4375	54.2186
143.104	-11.4792	58.2094
143.104	-11.5208	53.8935
143.104	-11.7708	55.8707
143.104	-11.8125	47.3431
143.104	-11.8958	63.205
143.104	-12.1875	71.6457
143.104	-12.2292	68.5401
143.104	-12.2708	59.9545
143.146	-10.4792	58.5426
143.146	-10.9375	59.1214
143.146	-10.9792	56.0021
143.146	-11.2708	65.1476
143.146	-11.3125	62.1111
143.146	-11.3542	61.7971
143.146	-11.3958	67.853
143.146	-11.4375	56.2547
143.146	-11.4792	63.8703
143.146	-11.5208	55.4879
143.146	-11.5625	44.5511
143.146	-11.6042	53.754
143.146	-11.8958	47.5273
143.146	-12.2292	71.6526
143.146	-12.2708	46.9454
143.188	-10.6458	63.3605
143.188	-10.7292	68.5287
143.188	-10.8958	59.9012
143.188	-11.1042	55.0928
143.188	-11.1458	53.2513
143.188	-11.1875	55.2052
143.188	-11.2708	54.7406
143.188	-11.3125	58.3485
143.188	-11.3542	57.688
143.188	-11.3958	56.9203
143.188	-11.4375	61.5194
143.188	-11.4792	57.5752
143.188	-11.5208	58.2717
143.188	-11.5625	58.3653
143.188	-11.6042	52.2308
143.188	-11.6875	46.844
143.188	-11.7292	47.4214
143.188	-11.9375	40.5907
143.188	-12.2292	48.6461
143.188	-12.3125	48.6977
143.229	-10.3958	47.7557
143.229	-10.4375	60.9708
143.229	-10.5625	44.9898
143.229	-10.6042	53.525
143.229	-10.6458	63.0911
143.229	-10.6875	57.9117
143.229	-10.7292	42.609
143.229	-10.8542	68.2002
143.229	-10.8958	61.3269
143.229	-10.9375	61.9732
143.229	-11.0208	64.9275
143.229	-11.1042	50.5474
143.229	-11.1458	49.3374
143.229	-11.1875	40.863
143.229	-11.2292	38.8143
143.229	-11.2708	42.0625
143.229	-11.3125	42.2693
143.229	-11.3542	58.6564
143.229	-11.3958	59.1659
143.229	-11.4375	39.5325
143.229	-11.4792	50.7412
143.229	-11.5208	48.7567
143.229	-11.5625	50.5796
143.229	-11.6042	47.6121
143.229	-11.7292	48.5587
143.229	-11.7708	43.165
143.229	-11.8125	49.221
143.229	-11.9375	51.4328
143.229	-11.9792	29.1481
143.229	-12.0208	60.2586
143.229	-12.1042	70.8514
143.229	-12.1458	60.2841
143.229	-12.2292	53.0486
143.229	-12.2708	40.1844
143.229	-12.3542	40.4938
143.271	-10.3958	42.946
143.271	-10.4375	54.3268
143.271	-10.4792	42.7756
143.271	-10.5625	43.2218
143.271	-10.6042	43.2927
143.271	-10.6875	50.6298
143.271	-10.8958	58.3596
143.271	-10.9375	64.7552
143.271	-10.9792	59.0376
143.271	-11.0208	61.2075
143.271	-11.0625	51.3412
143.271	-11.1042	49.2024
143.271	-11.1458	45.6422
143.271	-11.1875	43.8876
143.271	-11.2292	46.1363
143.271	-11.2708	42.8665
143.271	-11.3125	43.5292
143.271	-11.3542	58.2444
143.271	-11.3958	57.976
143.271	-11.4375	56.8018
143.271	-11.4792	43.7679
143.271	-11.5208	47.5477
143.271	-11.5625	46.5342
143.271	-11.6042	54.0345
143.271	-11.7292	51.0077
143.271	-11.7708	45.8718
143.271	-11.8125	55.667
143.271	-11.8542	45.7001
143.271	-11.8958	59.8399
143.271	-11.9375	50.1915
143.271	-11.9792	48.2706
143.271	-12.0625	58.8836
143.271	-12.1042	58.5849
143.271	-12.1458	62.5695
143.271	-12.2292	55.2754
143.271	-12.2708	36.0605
143.271	-12.3542	34.5263
143.271	-12.3958	52.8653
143.312	-10.3958	37.6275
143.312	-10.4792	61.5385
143.312	-10.6042	49.8047
143.312	-10.7292	53.182
143.312	-10.7708	41.5846
143.312	-10.8125	34.6481
143.312	-10.8542	50.3163
143.312	-10.8958	62.8181
143.312	-10.9375	66.3405
143.312	-10.9792	48.5589
143.312	-11.0208	66.1606
143.312	-11.0625	37.5457
143.312	-11.1042	43.9564
143.312	-11.1875	44.3505
143.312	-11.2292	46.9523
143.312	-11.2708	43.1575
143.312	-11.3125	42.6721
143.312	-11.3542	52.2373
143.312	-11.3958	62.3286
143.312	-11.4375	44.4867
143.312	-11.4792	46.3453
143.312	-11.5208	41.6401
143.312	-11.6042	54.3264
143.312	-11.6458	52.8339
143.312	-11.6875	51.3503
143.312	-11.7292	46.8748
143.312	-11.7708	48.1064
143.312	-11.8125	46.6533
143.312	-11.8542	68.7631
143.312	-11.8958	50.6691
143.312	-11.9375	54.5893
143.312	-11.9792	58.4918
143.312	-12.0208	65.2855
143.312	-12.0625	71.8414
143.312	-12.1042	57.913
143.312	-12.1458	64.4919
143.312	-12.2292	54.4063
143.312	-12.2708	40.5369
143.312	-12.3125	51.2633
143.312	-12.5208	48.7524
143.354	-10.3958	45.258
143.354	-10.4375	41.5783
143.354	-10.5208	45.5071
143.354	-10.5625	51.3676
143.354	-10.6042	40.9948
143.354	-10.6458	43.2881
143.354	-10.7292	59.0963
143.354	-10.7708	46.9325
143.354	-10.8125	36.4992
143.354	-10.8542	53.5749
143.354	-10.8958	55.2607
143.354	-10.9375	54.8838
143.354	-10.9792	46.8921
143.354	-11.0208	53.5236
143.354	-11.0625	47.6009
143.354	-11.1042	38.2096
143.354	-11.1458	46.9646
143.354	-11.1875	46.9711
143.354	-11.2292	39.0568
143.354	-11.2708	40.9494
143.354	-11.3125	39.6845
143.354	-11.3542	51.2354
143.354	-11.3958	60.2768
143.354	-11.4375	41.1668
143.354	-11.4792	58.1212
143.354	-11.5208	56.0647
143.354	-11.5625	61.5471
143.354	-11.6042	52.7825
143.354	-11.6458	58.8688
143.354	-11.6875	51.716
143.354	-11.7292	42.2197
143.354	-11.7708	51.8781
143.354	-11.8125	59.4905
143.354	-11.8542	53.0186
143.354	-11.8958	56.6693
143.354	-11.9375	50.3088
143.354	-11.9792	66.326
143.354	-12.0208	70.1363
143.354	-12.0625	64.6953
143.354	-12.1042	47.7687
143.354	-12.1458	60.7096
143.354	-12.2292	61.171
143.354	-12.2708	39.5885
143.354	-12.3125	56.2189
143.354	-12.3542	70.5416
143.354	-12.3958	56.4355
143.354	-12.4375	50.7222
143.354	-12.5625	40.788
143.396	-10.4375	34.819
143.396	-10.4792	34.3224
143.396	-10.5208	49.1445
143.396	-10.5625	44.0571
143.396	-10.6042	30.9359
143.396	-10.6458	41.541
143.396	-10.7708	59.0775
143.396	-10.8542	64.0907
143.396	-10.8958	67.2264
143.396	-10.9375	49.7484
143.396	-10.9792	48.4087
143.396	-11.0208	60.6578
143.396	-11.0625	41.181
143.396	-11.1042	49.9208
143.396	-11.1458	55.9665
143.396	-11.1875	48.1456
143.396	-11.2292	42.6722
143.396	-11.2708	40.7836
143.396	-11.3125	38.8913
143.396	-11.3542	63.4674
143.396	-11.3958	61.8274
143.396	-11.4375	46.0735
143.396	-11.4792	50.9489
143.396	-11.5208	49.9785
143.396	-11.5625	44.7135
143.396	-11.6042	58.3259
143.396	-11.6458	49.206
143.396	-11.6875	58.6085
143.396	-11.7292	51.8558
143.396	-11.7708	53.5047
143.396	-11.8125	58.9789
143.396	-11.8542	56.476
143.396	-11.8958	56.274
143.396	-11.9375	63.9993
143.396	-11.9792	68.2856
143.396	-12.0208	60.2915
143.396	-12.0625	68.0866
143.396	-12.1042	47.4203
143.396	-12.1458	46.0066
143.396	-12.1875	39.2612
143.396	-12.2292	51.4765
143.396	-12.2708	29.8577
143.396	-12.3125	59.5614
143.396	-12.3542	65.9815
143.396	-12.3958	62.877
143.396	-12.4375	56.8383
143.396	-12.4792	48.8893
143.396	-12.5208	46.2701
143.396	-12.5625	61.0259
143.396	-12.7292	32.734
143.396	-12.7708	58.974
143.438	-10.4375	38.7009
143.438	-10.4792	38.1445
143.438	-10.5208	30.5129
143.438	-10.5625	36.762
143.438	-10.6042	40.5257
143.438	-10.6458	36.6768
143.438	-10.6875	42.2718
143.438	-10.7708	51.574
143.438	-10.8125	46.984
143.438	-10.8542	58.2349
143.438	-10.8958	68.7831
143.438	-10.9375	61.9929
143.438	-10.9792	52.1684
143.438	-11.0208	49.7534
143.438	-11.0625	31.6723
143.438	-11.1042	52.4152
143.438	-11.1458	49.1165
143.438	-11.1875	45.7301
143.438	-11.2292	39.6374
143.438	-11.2708	39.8524
143.438	-11.3125	39.9969
143.438	-11.3542	41.4928
143.438	-11.3958	48.1047
143.438	-11.4375	49.7587
143.438	-11.4792	51.8061
143.438	-11.5208	54.0109
143.438	-11.5625	47.9466
143.438	-11.6042	45.7184
143.438	-11.6458	58.5611
143.438	-11.6875	55.7587
143.438	-11.7292	62.5693
143.438	-11.7708	64.3185
143.438	-11.8125	57.973
143.438	-11.8542	56.6041
143.438	-11.8958	56.3817
143.438	-11.9375	61.6509
143.438	-11.9792	54.4932
143.438	-12.0208	55.6269
143.438	-12.0625	71.4355
143.438	-12.1042	60.8441
143.438	-12.1458	31.7058
143.438	-12.1875	38.6178
143.438	-12.2292	45.9402
143.438	-12.2708	33.3127
143.438	-12.3125	48.8515
143.438	-12.3542	66.8075
143.438	-12.3958	55.1306
143.438	-12.4375	44.2766
143.438	-12.4792	46.0882
143.438	-12.5208	44.9156
143.438	-12.6042	47.7101
143.438	-12.6458	27.7558
143.438	-12.8125	59.7496
143.479	-10.3958	31.6386
143.479	-10.4375	33.2884
143.479	-10.4792	40.3442
143.479	-10.5208	23.8548
143.479	-10.5625	28.9056
143.479	-10.6042	38.4536
143.479	-10.6458	36.9286
143.479	-10.6875	43.2367
143.479	-10.7708	50.9032
143.479	-10.8125	57.3489
143.479	-10.8542	50.1599
143.479	-10.8958	56.8014
143.479	-10.9375	50.8284
143.479	-10.9792	42.882
143.479	-11.0208	47.5089
143.479	-11.0625	51.562
143.479	-11.1042	58.4159
143.479	-11.1458	51.6765
143.479	-11.1875	46.8004
143.479	-11.2292	39.8062
143.479	-11.2708	42.8449
143.479	-11.3125	28.9174
143.479	-11.3542	45.2632
143.479	-11.3958	51.6563
143.479	-11.4375	48.1694
143.479	-11.4792	46.8428
143.479	-11.5208	52.2677
143.479	-11.5625	50.1977
143.479	-11.6042	40.9198
143.479	-11.6458	32.4904
143.479	-11.6875	48.9628
143.479	-11.7292	41.0876
143.479	-11.7708	58.1441
143.479	-11.8125	44.2457
143.479	-11.8542	53.9577
143.479	-11.8958	60.6802
143.479	-11.9375	65.0815
143.479	-11.9792	60.4389
143.479	-12.0208	47.0014
143.479	-12.0625	67.3539
143.479	-12.1042	66.1764
143.479	-12.1458	55.935
143.479	-12.1875	63.7952
143.479	-12.2292	42.7136
143.479	-12.2708	50.7245
143.479	-12.3125	49.6951
143.479	-12.3542	52.9181
143.479	-12.3958	48.5368
143.479	-12.4375	53.6232
143.479	-12.4792	49.2586
143.479	-12.5208	57.4963
143.479	-12.7292	32.5641
143.479	-12.7708	43.8506
143.521	-10.3542	38.648
143.521	-10.3958	26.8218
143.521	-10.4375	27.8002
143.521	-10.5208	50.1188
143.521	-10.5625	31.4426
143.521	-10.6042	35.8877
143.521	-10.6875	38.7057
143.521	-10.7292	48.7604
143.521	-10.7708	50.507
143.521	-10.8125	52.2519
143.521	-10.8542	51.7853
143.521	-10.8958	55.1468
143.521	-10.9375	43.2921
143.521	-10.9792	44.7409
143.521	-11.0208	46.9046
143.521	-11.0625	58.9795
143.521	-11.1042	47.2104
143.521	-11.1458	53.7752
143.521	-11.1875	31.7712
143.521	-11.2292	52.3481
143.521	-11.2708	42.9822
143.521	-11.3125	43.1572
143.521	-11.3542	35.713
143.521	-11.3958	46.6018
143.521	-11.4375	47.1687
143.521	-11.4792	50.0106
143.521	-11.5208	56.6629
143.521	-11.5625	49.9315
143.521	-11.6042	46.8582
143.521	-11.6458	43.5313
143.521	-11.6875	48.7314
143.521	-11.7292	44.4501
143.521	-11.7708	59.958
143.521	-11.8125	50.5185
143.521	-11.8542	52.0743
143.521	-11.8958	60.4971
143.521	-11.9375	62.7571
143.521	-11.9792	54.7807
143.521	-12.0208	60.9863
143.521	-12.0625	54.5804
143.521	-12.1042	74.4731
143.521	-12.1458	55.9
143.521	-12.1875	58.4586
143.521	-12.2292	40.4556
143.521	-12.2708	49.2944
143.521	-12.3125	53.4524
143.521	-12.3542	51.1028
143.521	-12.3958	57.4899
143.521	-12.4375	55.4946
143.521	-12.4792	55.7174
143.521	-12.5208	49.795
143.521	-12.5625	65.6046
143.521	-12.6042	72.4711
143.521	-12.6458	39.0877
143.521	-12.8125	58.3092
143.521	-12.8958	38.6496
143.521	-12.9375	42.8042
143.521	-12.9792	45.968
143.521	-13.0208	49.7231
143.521	-13.0625	61.9082
143.521	-13.1042	69.9983
143.521	-13.1458	70.9708
143.521	-13.1875	60.3865
143.521	-13.2708	47.8972
143.562	-10.3542	33.0097
143.562	-10.3958	19.9713
143.562	-10.4375	34.2668
143.562	-10.4792	44.0388
143.562	-10.6042	40.9897
143.562	-10.6458	33.1684
143.562	-10.6875	39.0735
143.562	-10.7292	44.3056
143.562	-10.7708	54.5364
143.562	-10.8125	59.4321
143.562	-10.8542	53.3488
143.562	-10.8958	50.4466
143.562	-10.9375	39.832
143.562	-10.9792	43.9051
143.562	-11.0208	49.1027
143.562	-11.0625	48.4205
143.562	-11.1458	44.3618
143.562	-11.1875	34.7456
143.562	-11.2292	46.2235
143.562	-11.2708	30.4938
143.562	-11.3125	25.7635
143.562	-11.3542	41.7986
143.562	-11.3958	40.775
143.562	-11.4375	50.7163
143.562	-11.4792	50.5517
143.562	-11.5208	40.1508
143.562	-11.5625	53.3876
143.562	-11.6042	56.5314
143.562	-11.6458	47.5075
143.562	-11.6875	47.054
143.562	-11.7292	54.8913
143.562	-11.7708	57.6997
143.562	-11.8125	48.3322
143.562	-11.8542	60.6889
143.562	-11.8958	60.9334
143.562	-11.9375	69.6949
143.562	-11.9792	48.9132
143.562	-12.0208	49.0898
143.562	-12.0625	59.1845
143.562	-12.1042	62.7747
143.562	-12.1458	51.8006
143.562	-12.1875	55.7056
143.562	-12.2292	48.4732
143.562	-12.2708	49.0736
143.562	-12.3125	62.2571
143.562	-12.3542	42.5695
143.562	-12.3958	55.2181
143.562	-12.4375	62.0058
143.562	-12.4792	58.3792
143.562	-12.5208	52.9442
143.562	-12.5625	58.0638
143.562	-12.6042	55.0386
143.562	-12.6458	49.7693
143.562	-12.6875	45.1782
143.562	-12.7292	59.2729
143.562	-12.8125	54.9937
143.562	-12.8958	44.3036
143.562	-12.9375	39.3355
143.562	-12.9792	43.2081
143.562	-13.0208	38.4846
143.562	-13.0625	59.7436
143.562	-13.1042	57.9923
143.562	-13.1458	55.5482
143.562	-13.1875	64.0787
143.562	-13.2292	56.9877
143.562	-13.2708	54.8931
143.562	-13.3125	49.8918
143.562	-13.3542	32.8432
143.562	-13.6042	28.9358
143.562	-13.6458	30.2117
143.562	-13.6875	26.7514
143.562	-13.7292	29.476
143.562	-13.7708	41.3503
143.604	-10.3542	37.4328
143.604	-10.3958	20.1569
143.604	-10.4375	16.7754
143.604	-10.5625	35.3972
143.604	-10.6042	38.8952
143.604	-10.6458	32.9381
143.604	-10.6875	42.3615
143.604	-10.7292	38.2216
143.604	-10.7708	60.7102
143.604	-10.8125	65.3827
143.604	-10.8542	63.5683
143.604	-10.8958	52.715
143.604	-10.9375	34.1087
143.604	-10.9792	51.4093
143.604	-11.0208	35.3086
143.604	-11.0625	43.2598
143.604	-11.1042	47.8123
143.604	-11.1458	49.7061
143.604	-11.1875	42.882
143.604	-11.2292	32.8492
143.604	-11.2708	25.9569
143.604	-11.3125	44.472
143.604	-11.3542	22.8051
143.604	-11.3958	50.9867
143.604	-11.4375	56.7929
143.604	-11.4792	53.0562
143.604	-11.5208	44.6361
143.604	-11.5625	43.8759
143.604	-11.6042	36.4175
143.604	-11.6458	52.3496
143.604	-11.6875	51.7624
143.604	-11.7292	54.2106
143.604	-11.7708	68.6985
143.604	-11.8125	57.7361
143.604	-11.8542	63.9278
143.604	-11.8958	63.6008
143.604	-11.9375	61.4249
143.604	-11.9792	58.1054
143.604	-12.0208	38.4435
143.604	-12.0625	47.9348
143.604	-12.1042	52.1305
143.604	-12.1458	51.9948
143.604	-12.1875	48.9716
143.604	-12.2292	56.7349
143.604	-12.2708	42.5069
143.604	-12.3125	52.4399
143.604	-12.3542	61.5161
143.604	-12.3958	58.5715
143.604	-12.4375	51.0226
143.604	-12.4792	54.9376
143.604	-12.5208	43.0139
143.604	-12.5625	68.1243
143.604	-12.6042	76.5778
143.604	-12.6458	55.5102
143.604	-12.6875	35.525
143.604	-12.7292	52.1826
143.604	-12.7708	59.0635
143.604	-12.8125	51.3457
143.604	-12.8958	45.6551
143.604	-12.9792	55.1325
143.604	-13.0208	54.6389
143.604	-13.0625	42.463
143.604	-13.1458	53.4524
143.604	-13.2708	50.9222
143.604	-13.3125	59.2538
143.604	-13.3542	42.5914
143.604	-13.3958	49.3783
143.604	-13.4375	51.908
143.604	-13.4792	62.7244
143.604	-13.5208	47.9528
143.604	-13.5625	42.24
143.604	-13.8542	39.8166
143.604	-13.8958	39.3379
143.646	-10.3958	27.9514
143.646	-10.4375	25.7481
143.646	-10.4792	42.5866
143.646	-10.5625	35.3439
143.646	-10.6042	51.9754
143.646	-10.6458	30.6963
143.646	-10.6875	38.7114
143.646	-10.7292	34.8931
143.646	-10.7708	38.3106
143.646	-10.8125	66.249
143.646	-10.8542	50.9645
143.646	-10.8958	39.9082
143.646	-10.9375	40.6795
143.646	-10.9792	46.4331
143.646	-11.0208	50.272
143.646	-11.0625	48.6129
143.646	-11.1042	50.5752
143.646	-11.1458	41.0663
143.646	-11.1875	41.2167
143.646	-11.2292	33.2886
143.646	-11.2708	28.677
143.646	-11.3125	30.0838
143.646	-11.3542	28.9591
143.646	-11.3958	57.86
143.646	-11.4375	62.135
143.646	-11.4792	38.1848
143.646	-11.5208	27.4573
143.646	-11.5625	41.1515
143.646	-11.6042	31.1039
143.646	-11.6458	46.6869
143.646	-11.6875	40.8154
143.646	-11.7292	54.7421
143.646	-11.7708	63.53
143.646	-11.8125	57.3974
143.646	-11.8542	65.5693
143.646	-11.8958	60.6773
143.646	-11.9375	60.5142
143.646	-11.9792	53.0756
143.646	-12.0208	49.2111
143.646	-12.0625	61.6731
143.646	-12.1042	55.599
143.646	-12.1458	54.4986
143.646	-12.1875	57.7899
143.646	-12.2292	54.4986
143.646	-12.2708	43.8746
143.646	-12.3125	45.8508
143.646	-12.3542	55.2037
143.646	-12.3958	51.5324
143.646	-12.4375	53.1985
143.646	-12.4792	45.2133
143.646	-12.5208	47.6347
143.646	-12.5625	56.5846
143.646	-12.6042	52.8815
143.646	-12.6458	53.2971
143.646	-12.6875	42.9989
143.646	-12.7292	40.5878
143.646	-12.7708	58.9551
143.646	-12.8125	52.6425
143.646	-12.8542	43.9538
143.646	-12.8958	46.412
143.646	-12.9375	48.1176
143.646	-12.9792	56.4493
143.646	-13.0208	52.0773
143.646	-13.0625	41.5244
143.646	-13.1042	46.5748
143.646	-13.1458	47.9912
143.646	-13.1875	46.1371
143.646	-13.2292	46.2345
143.646	-13.3958	49.6204
143.646	-13.4375	66.7569
143.646	-13.4792	44.9061
143.646	-13.5208	51.5001
143.646	-13.5625	42.6734
143.646	-13.7292	45.6815
143.646	-13.7708	52.2764
143.646	-13.8542	40.0846
143.646	-13.8958	27.5908
143.646	-13.9375	65.2123
143.688	-10.3958	34.7745
143.688	-10.4375	39.5254
143.688	-10.4792	44.6123
143.688	-10.5208	43.0415
143.688	-10.5625	47.0205
143.688	-10.6042	59.3005
143.688	-10.6458	49.7324
143.688	-10.6875	33.2939
143.688	-10.7292	40.9189
143.688	-10.7708	30.5004
143.688	-10.8125	51.0853
143.688	-10.8542	50.4798
143.688	-10.8958	41.6242
143.688	-10.9375	42.1123
143.688	-10.9792	44.5444
143.688	-11.0208	49.1312
143.688	-11.0625	39.7817
143.688	-11.1042	50.3091
143.688	-11.1458	41.8701
143.688	-11.1875	41.684
143.688	-11.2292	33.5888
143.688	-11.2708	28.9629
143.688	-11.3125	26.4157
143.688	-11.3542	38.9329
143.688	-11.3958	56.1558
143.688	-11.4375	30.1318
143.688	-11.4792	36.1749
143.688	-11.5208	26.1778
143.688	-11.5625	41.8537
143.688	-11.6042	28.258
143.688	-11.6458	43.179
143.688	-11.6875	35.5208
143.688	-11.7708	45.5001
143.688	-11.8125	48.541
143.688	-11.8542	52.9367
143.688	-11.8958	59.737
143.688	-11.9375	70.4371
143.688	-11.9792	52.13
143.688	-12.0208	37.0675
143.688	-12.0625	43.9352
143.688	-12.1042	49.8436
143.688	-12.1458	39.1285
143.688	-12.1875	62.726
143.688	-12.2292	51.9423
143.688	-12.2708	42.0969
143.688	-12.3125	38.609
143.688	-12.3542	45.7592
143.688	-12.3958	49.2285
143.688	-12.4375	42.5173
143.688	-12.4792	32.4518
143.688	-12.5208	44.9332
143.688	-12.5625	53.3782
143.688	-12.6042	56.0667
143.688	-12.6458	47.1794
143.688	-12.6875	40.9629
143.688	-12.7292	64.592
143.688	-12.7708	55.6877
143.688	-12.8542	33.4977
143.688	-12.8958	54.1447
143.688	-12.9375	50.0414
143.688	-12.9792	49.4304
143.688	-13.0208	50.9225
143.688	-13.0625	43.5986
143.688	-13.1042	39.5238
143.688	-13.1458	50.0401
143.688	-13.1875	55.2329
143.688	-13.2292	49.4305
143.688	-13.2708	47.5444
143.688	-13.3125	46.2129
143.688	-13.3542	57.3904
143.688	-13.3958	62.4636
143.688	-13.4375	52.3676
143.688	-13.4792	47.9429
143.688	-13.6458	52.4015
143.688	-13.6875	37.9626
143.688	-13.8542	46.7927
143.688	-13.8958	37.5097
143.688	-13.9375	44.8758
143.688	-13.9792	67.7489
143.688	-14.0208	38.3987
143.729	-10.4375	42.0946
143.729	-10.4792	27.8982
143.729	-10.5208	35.4374
143.729	-10.5625	39.7546
143.729	-10.6042	50.6572
143.729	-10.7292	38.0397
143.729	-10.7708	36.3426
143.729	-10.8542	43.9947
143.729	-10.8958	43.9493
143.729	-10.9375	39.4943
143.729	-10.9792	48.9464
143.729	-11.0208	36.4515
143.729	-11.0625	35.291
143.729	-11.1042	44.7644
143.729	-11.1458	39.0202
143.729	-11.1875	40.051
143.729	-11.2292	46.8889
143.729	-11.2708	34.6034
143.729	-11.3125	33.6581
143.729	-11.3542	40.4101
143.729	-11.3958	33.8767
143.729	-11.4375	23.1231
143.729	-11.4792	37.5669
143.729	-11.5625	43.9706
143.729	-11.6042	28.2013
143.729	-11.6458	40.6688
143.729	-11.7708	53.0607
143.729	-11.8125	53.5451
143.729	-11.8542	63.1677
143.729	-11.8958	63.3424
143.729	-11.9375	61.7868
143.729	-11.9792	60.0264
143.729	-12.0208	35.8828
143.729	-12.0625	44.6363
143.729	-12.1042	51.131
143.729	-12.1458	34.9119
143.729	-12.1875	44.9271
143.729	-12.2292	42.5846
143.729	-12.2708	41.5568
143.729	-12.3125	39.6606
143.729	-12.3542	40.8394
143.729	-12.3958	47.331
143.729	-12.4375	37.6877
143.729	-12.4792	33.5486
143.729	-12.5208	25.5003
143.729	-12.5625	36.2624
143.729	-12.6042	42.9653
143.729	-12.6458	51.4521
143.729	-12.6875	40.3329
143.729	-12.7292	44.2698
143.729	-12.7708	39.4273
143.729	-12.8125	48.1286
143.729	-12.8542	42.1837
143.729	-12.8958	44.6978
143.729	-12.9375	50.0855
143.729	-12.9792	44.6781
143.729	-13.0208	42.2923
143.729	-13.0625	40.8929
143.729	-13.1042	43.1731
143.729	-13.1458	42.5112
143.729	-13.1875	39.24
143.729	-13.2292	36.5257
143.729	-13.2708	47.6972
143.729	-13.3125	46.1674
143.729	-13.3542	54.2208
143.729	-13.3958	50.5601
143.729	-13.4375	51.8183
143.729	-13.4792	53.0236
143.729	-13.5208	49.9075
143.729	-13.5625	70.7974
143.729	-13.6458	47.9403
143.729	-13.8125	52.2995
143.729	-13.8542	46.2071
143.729	-13.9375	23.7482
143.729	-14.1458	54.0447
143.729	-14.1875	38.3415
143.729	-14.2292	60.5149
143.729	-14.2708	58.6038
143.771	-10.4375	31.4129
143.771	-10.6042	44.3278
143.771	-10.6875	52.8954
143.771	-10.7292	53.6654
143.771	-10.7708	54.8705
143.771	-10.8542	42.2617
143.771	-10.8958	40.1381
143.771	-10.9375	35.0649
143.771	-10.9792	42.8131
143.771	-11.0208	40.7609
143.771	-11.0625	40.1125
143.771	-11.1042	45.6397
143.771	-11.1458	35.3016
143.771	-11.1875	40.7091
143.771	-11.2292	30.7061
143.771	-11.2708	24.7625
143.771	-11.3125	35.1791
143.771	-11.3542	37.7087
143.771	-11.3958	38.923
143.771	-11.4375	23.6555
143.771	-11.4792	32.5305
143.771	-11.5208	28.764
143.771	-11.8125	57.9495
143.771	-11.8542	62.9482
143.771	-11.8958	57.8767
143.771	-11.9375	65.2495
143.771	-11.9792	57.8157
143.771	-12.0208	50.672
143.771	-12.0625	44.3827
143.771	-12.1042	43.8844
143.771	-12.1458	39.56
143.771	-12.1875	48.1915
143.771	-12.2292	44.1548
143.771	-12.2708	49.4178
143.771	-12.3125	42.16
143.771	-12.3542	47.6131
143.771	-12.3958	43.2309
143.771	-12.4375	40.7291
143.771	-12.4792	44.9697
143.771	-12.5208	39.3375
143.771	-12.5625	35.1733
143.771	-12.6042	46.2722
143.771	-12.6458	61.0422
143.771	-12.6875	46.5845
143.771	-12.7292	47.7916
143.771	-12.7708	38.4762
143.771	-12.8125	41.1859
143.771	-12.8542	38.9834
143.771	-12.8958	40.1428
143.771	-12.9375	40.5941
143.771	-12.9792	45.9571
143.771	-13.0208	38.2962
143.771	-13.0625	44.5553
143.771	-13.1042	44.6744
143.771	-13.1458	47.3432
143.771	-13.1875	35.303
143.771	-13.2292	35.4275
143.771	-13.2708	43.9383
143.771	-13.3125	53.4134
143.771	-13.3542	50.6791
143.771	-13.3958	55.465
143.771	-13.4375	65.1551
143.771	-13.4792	45.1461
143.771	-13.5208	33.9218
143.771	-13.5625	66.0463
143.771	-13.6042	50.566
143.771	-13.6458	59.6257
143.771	-13.6875	59.1517
143.771	-13.7292	48.7653
143.771	-13.7708	48.8916
143.771	-13.8125	47.5145
143.771	-13.8542	55.2856
143.771	-13.9375	28.762
143.771	-14.2292	64.6563
143.771	-14.2708	66.915
143.771	-14.3125	66.3712
143.812	-10.6875	43.1071
143.812	-10.7292	52.2657
143.812	-10.7708	45.1647
143.812	-10.8125	40.1628
143.812	-10.8542	36.3387
143.812	-10.8958	27.6888
143.812	-11.0208	43.0476
143.812	-11.0625	41.2135
143.812	-11.1458	30.134
143.812	-11.1875	37.6326
143.812	-11.2292	44.0979
143.812	-11.2708	35.4228
143.812	-11.3125	44.9443
143.812	-11.3542	20.2203
143.812	-11.3958	35.2131
143.812	-11.4375	22.5569
143.812	-11.8542	51.8026
143.812	-11.8958	47.3055
143.812	-11.9792	53.208
143.812	-12.0208	41.8042
143.812	-12.0625	36.2904
143.812	-12.1042	42.1867
143.812	-12.1458	48.7262
143.812	-12.1875	45.0873
143.812	-12.2292	51.1521
143.812	-12.2708	50.5238
143.812	-12.3125	42.8031
143.812	-12.3542	40.2159
143.812	-12.3958	43.186
143.812	-12.5208	47.7173
143.812	-12.5625	40.7955
143.812	-12.6042	28.9284
143.812	-12.6458	31.5693
143.812	-12.6875	47.937
143.812	-12.7292	62.7213
143.812	-12.7708	32.2939
143.812	-12.8125	28.7356
143.812	-12.8542	41.5722
143.812	-12.8958	32.9758
143.812	-12.9375	31.1413
143.812	-12.9792	41.8042
143.812	-13.0208	34.0841
143.812	-13.0625	41.7027
143.812	-13.1042	33.373
143.812	-13.1458	53.4277
143.812	-13.1875	47.6314
143.812	-13.3125	53.7756
143.812	-13.3542	52.6468
143.812	-13.3958	44.3722
143.812	-13.4375	69.6424
143.812	-13.4792	55.9958
143.812	-13.5208	46.5504
143.812	-13.5625	63.7144
143.812	-13.6042	67.2342
143.812	-13.6458	58.3145
143.812	-13.6875	64.8123
143.812	-13.7292	48.0131
143.812	-13.7708	55.4521
143.812	-13.8125	40.7175
143.812	-13.8542	56.3358
143.812	-13.8958	40.8095
143.812	-13.9375	51.975
143.812	-13.9792	37.084
143.812	-14.0208	48.1671
143.812	-14.2292	49.5696
143.854	-10.7708	38.4471
143.854	-10.8125	36.9343
143.854	-11.1458	36.2019
143.854	-11.1875	34.3737
143.854	-11.2292	48.9924
143.854	-11.2708	48.4649
143.854	-11.3125	48.5252
143.854	-11.4792	30.3176
143.854	-11.5208	45.5956
143.854	-11.5625	53.8137
143.854	-11.6042	47.8846
143.854	-11.7292	46.4008
143.854	-11.7708	48.4352
143.854	-11.8125	48.4256
143.854	-11.8542	46.768
143.854	-11.8958	46.7981
143.854	-11.9375	49.9733
143.854	-11.9792	46.3378
143.854	-12.0208	46.2115
143.854	-12.0625	38.7605
143.854	-12.2292	44.6481
143.854	-12.2708	51.9242
143.854	-12.3125	48.6946
143.854	-12.3542	46.6108
143.854	-12.3958	45.0623
143.854	-12.5625	46.3738
143.854	-12.6042	34.8586
143.854	-12.6458	38.8443
143.854	-12.6875	41.8912
143.854	-12.7292	55.3228
143.854	-12.7708	42.9966
143.854	-12.8125	39.4526
143.854	-12.8542	39.8521
143.854	-12.9375	32.1597
143.854	-12.9792	41.8214
143.854	-13.0208	36.3811
143.854	-13.0625	32.8526
143.854	-13.1042	40.4343
143.854	-13.1458	52.3577
143.854	-13.1875	48.1834
143.854	-13.2292	47.3813
143.854	-13.2708	43.8428
143.854	-13.3125	58.7816
143.854	-13.3958	42.8329
143.854	-13.4375	71.5151
143.854	-13.4792	42.4627
143.854	-13.5208	45.2385
143.854	-13.5625	58.0282
143.854	-13.6042	47.6797
143.854	-13.6458	39.9708
143.854	-13.6875	55.3811
143.854	-13.7292	56.5912
143.854	-13.7708	57.3907
143.854	-13.8125	49.8379
143.854	-13.8542	54.5072
143.854	-13.8958	53.3854
143.854	-13.9375	72.9633
143.854	-13.9792	54.3129
143.854	-14.0625	47.5798
143.896	-10.3958	56.5331
143.896	-10.4375	47.5444
143.896	-10.4792	35.0765
143.896	-10.5208	31.6779
143.896	-10.5625	35.7939
143.896	-10.6042	42.2058
143.896	-10.6458	46.0278
143.896	-10.6875	30.5617
143.896	-11.1875	33.3666
143.896	-11.4792	43.3807
143.896	-11.5208	43.757
143.896	-11.5625	42.7446
143.896	-11.6042	40.0743
143.896	-11.6458	43.3052
143.896	-11.6875	45.389
143.896	-11.7292	43.6788
143.896	-11.7708	43.7647
143.896	-11.8125	43.4426
143.896	-11.9375	49.9963
143.896	-11.9792	43.8975
143.896	-12.0208	47.1098
143.896	-12.0625	40.4009
143.896	-12.2292	41.4779
143.896	-12.2708	44.9313
143.896	-12.3125	43.2332
143.896	-12.3542	48.7767
143.896	-12.5625	38.8393
143.896	-12.6042	37.7174
143.896	-13.0208	37.6729
143.896	-13.0625	34.4066
143.896	-13.1042	35.2046
143.896	-13.1458	57.6822
143.896	-13.1875	58.494
143.896	-13.2292	46.2417
143.896	-13.2708	48.4293
143.896	-13.3125	31.7478
143.896	-13.4792	44.6316
143.896	-13.5208	46.6015
143.896	-13.5625	55.2831
143.896	-13.6042	47.998
143.896	-13.6458	59.1041
143.896	-13.6875	55.474
143.896	-13.7292	66.5833
143.896	-13.7708	50.5434
143.896	-13.8125	47.0362
143.896	-13.8542	48.6142
143.896	-13.8958	48.8857
143.896	-13.9375	50.4189
143.896	-13.9792	55.4455
143.896	-14.0625	46.2003
143.938	-10.3542	39.1048
143.938	-10.3958	41.3787
143.938	-10.4375	52.5541
143.938	-10.4792	38.1603
143.938	-10.5208	27.5319
143.938	-10.5625	37.92
143.938	-10.6042	48.1077
143.938	-10.6458	41.5106
143.938	-10.6875	37.5369
143.938	-10.7292	51.4843
143.938	-10.7708	41.3267
143.938	-11.3125	44.1179
143.938	-11.3542	44.6311
143.938	-11.3958	38.9363
143.938	-11.4375	39.9808
143.938	-11.4792	48.3314
143.938	-11.5208	34.7099
143.938	-11.5625	48.0627
143.938	-11.7708	47.8464
143.938	-11.8125	46.5267
143.938	-11.9792	39.6174
143.938	-12.0208	43.063
143.938	-12.0625	44.0683
143.938	-12.1042	42.3482
143.938	-12.1875	46.4731
143.938	-12.2292	52.0042
143.938	-12.2708	54.8038
143.938	-13.0625	48.0276
143.938	-13.1042	35.885
143.938	-13.1458	52.2871
143.938	-13.1875	48.449
143.938	-13.2292	56.1395
143.938	-13.2708	48.3875
143.938	-13.3125	46.8163
143.938	-13.3542	47.8067
143.938	-13.3958	35.707
143.938	-13.6042	55.489
143.938	-13.6458	58.2729
143.938	-13.6875	63.8
143.938	-13.7292	56.3205
143.938	-13.7708	53.1015
143.938	-13.8125	52.6339
143.938	-13.8542	52.554
143.938	-13.8958	54.019
143.938	-13.9375	62.4744
143.938	-13.9792	53.4136
143.938	-14.0208	54.1408
143.938	-14.0625	57.7322
143.938	-14.1458	53.8005
143.938	-14.1875	60.9724
143.979	-10.6458	56.8451
143.979	-10.6875	58.1527
143.979	-10.7292	62.1863
143.979	-10.7708	62.5682
143.979	-10.8125	58.3397
143.979	-10.8542	34.6613
143.979	-10.8958	38.9931
143.979	-10.9375	38.4586
143.979	-11.0208	42.7553
143.979	-11.0625	36.0792
143.979	-11.2292	51.4236
143.979	-11.2708	50.6999
143.979	-11.3125	42.649
143.979	-11.3542	32.1386
143.979	-11.3958	45.1332
143.979	-11.4375	44.5591
143.979	-11.4792	42.3588
143.979	-11.5208	39.5557
143.979	-11.5625	48.3104
143.979	-11.6458	48.9345
143.979	-11.6875	49.1832
143.979	-11.7292	47.5778
143.979	-11.7708	48.567
143.979	-11.8125	55.6595
143.979	-11.9375	52.2933
143.979	-11.9792	58.035
143.979	-12.0208	58.0338
143.979	-12.0625	53.4911
143.979	-12.1042	46.9907
143.979	-13.0625	52.6654
143.979	-13.1042	43.5268
143.979	-13.1458	43.9005
143.979	-13.1875	60.1218
143.979	-13.2292	67.1275
143.979	-13.2708	59.7101
143.979	-13.3125	34.3794
143.979	-13.3542	42.8882
143.979	-13.3958	57.7924
143.979	-13.4375	60.7633
143.979	-13.4792	57.1791
143.979	-13.6458	55.7602
143.979	-13.6875	60.8543
143.979	-13.7292	46.8916
143.979	-13.7708	58.5413
143.979	-13.8125	52.8072
143.979	-13.8542	53.7245
143.979	-13.8958	33.1107
143.979	-13.9375	55.2048
143.979	-13.9792	41.4554
143.979	-14.0208	47.4371
143.979	-14.1458	66.1448
144.021	-10.7292	65.1393
144.021	-10.7708	59.8382
144.021	-10.8125	49.8067
144.021	-10.8542	36.7944
144.021	-10.8958	52.1635
144.021	-10.9375	51.1286
144.021	-10.9792	41.3885
144.021	-11.0208	36.9079
144.021	-11.0625	41.905
144.021	-11.1042	39.5806
144.021	-11.1458	31.9388
144.021	-11.1875	45.4166
144.021	-11.2292	39.8639
144.021	-11.2708	43.8097
144.021	-11.3125	35.4546
144.021	-11.3542	32.4641
144.021	-11.3958	36.8325
144.021	-11.4375	43.5843
144.021	-11.4792	43.6638
144.021	-11.5208	42.0331
144.021	-11.5625	40.5254
144.021	-11.6042	49.7698
144.021	-11.6458	35.0803
144.021	-11.6875	38.4804
144.021	-11.7292	52.0664
144.021	-11.7708	63.3276
144.021	-11.8125	66.3076
144.021	-11.8542	45.5252
144.021	-11.9375	56.4837
144.021	-11.9792	65.2704
144.021	-13.4792	47.2776
144.021	-13.7708	61.4063
144.021	-13.8125	49.3857
144.021	-13.8542	55.2497
144.021	-13.8958	54.7937
144.021	-13.9375	68.175
144.021	-13.9792	59.1262
144.021	-14.0208	38.6407
144.021	-14.0625	56.697
144.021	-14.1042	47.3106
144.021	-14.1458	55.5234
144.062	-10.9375	49.0366
144.062	-10.9792	41.5815
144.062	-11.0208	36.9514
144.062	-11.0625	47.7153
144.062	-11.1042	51.0325
144.062	-11.1458	46.4111
144.062	-11.1875	45.8823
144.062	-11.2292	43.974
144.062	-11.2708	47.5847
144.062	-11.3125	44.55
144.062	-11.4375	37.3291
144.062	-11.4792	59.1771
144.062	-11.5208	38.0292
144.062	-11.6042	37.6041
144.062	-11.6875	53.5045
144.062	-11.7292	42.2497
144.062	-11.7708	69.4977
144.062	-11.8125	60.3848
144.062	-11.8542	61.5581
144.062	-13.4375	60.6794
144.062	-13.4792	51.0393
144.062	-13.5208	57.486
144.062	-13.5625	54.5247
144.062	-13.8125	58.9793
144.062	-13.8542	55.074
144.062	-13.8958	66.3716
144.062	-13.9375	69.4048
144.062	-13.9792	58.3567
144.062	-14.0208	48.5099
144.062	-14.0625	50.0605
144.104	-11.4375	54.6971
144.104	-11.4792	70.2773
144.104	-11.5208	55.0487
144.104	-11.7292	54.928
144.104	-11.8125	47.0875
144.104	-11.8542	46.9034
144.104	-13.5208	62.9655
144.104	-13.5625	68.3835
144.104	-13.6042	57.6003
144.104	-13.6458	61.7626
144.104	-13.8125	68.5568
144.104	-13.8542	55.2497
144.104	-13.8958	57.5684
144.104	-13.9375	60.0743
144.104	-13.9792	63.8513
144.104	-14.0208	39.8783
144.104	-14.0625	40.456
144.146	-13.6458	51.8946
144.146	-13.6875	53.2695
144.146	-13.8542	62.2705
144.146	-13.9375	60.7709
144.146	-13.9792	56.2139
144.146	-14.0208	56.2625
144.188	-13.6458	44.2134
144.188	-13.6875	50.5751
144.188	-13.7292	56.4077
144.188	-13.8958	58.2409
144.188	-13.9375	67.7316
144.188	-13.9792	66.3544
144.188	-14.1458	57.6718
144.188	-14.1875	51.507
144.188	-14.2292	54.9099
144.229	-13.6875	49.9113
144.229	-13.7292	48.964
144.229	-13.7708	64.5331
144.229	-13.8958	56.9348
144.229	-13.9375	63.0571
144.229	-13.9792	66.4574
144.229	-14.0625	55.3237
144.229	-14.1458	54.7698
144.229	-14.1875	38.9561
144.229	-14.2292	36.5117
144.271	-13.7292	53.886
144.271	-13.7708	52.9165
144.271	-13.8125	40.3883
144.271	-13.8542	58.5614
144.271	-13.8958	68.1308
144.271	-14.0625	60.5275
144.271	-14.1458	40.0066
144.271	-14.1875	25.8964
144.271	-14.2292	21.4762
144.312	-13.8125	42.7537
144.312	-13.8542	54.9536
144.312	-13.8958	41.7009
144.312	-14.1042	46.2564
144.354	-10.3542	44.7872
144.354	-10.3958	61.8396
144.354	-10.4375	48.5814
144.354	-13.8542	40.1517
144.354	-13.8958	34.2172
144.354	-13.9375	53.1962
144.354	-14.1042	66.5275
144.354	-14.2708	29.6594
144.396	-10.3542	31.0277
144.396	-10.3958	58.3008
144.396	-10.4375	44.9147
144.396	-10.4792	51.5257
144.396	-13.9375	48.1525
144.396	-13.9792	52.2383
144.438	-10.3542	45.0875
144.438	-10.3958	37.2288
144.438	-10.4375	43.1545
144.438	-10.4792	47.2315
144.438	-13.9375	41.3723
144.438	-13.9792	40.1405
144.479	-10.3542	57.79
144.479	-10.3958	37.0715
144.479	-13.9792	37.9205
144.479	-14.1042	42.0116
144.479	-14.1458	48.503
144.521	-10.3542	68.5155
144.521	-10.3958	35.3513
144.521	-13.9792	45.1338
144.521	-14.0208	38.5014
144.521	-14.1042	38.8561
144.521	-14.1458	47.554
144.562	-13.9375	44.3812
144.562	-13.9792	38.1945
144.562	-14.1042	35.372
144.562	-14.2292	35.715
144.604	-13.8958	37.9638
144.604	-13.9375	51.2318
144.604	-14.1042	36.3278
144.604	-14.1458	41.9005
144.604	-14.2708	46.9844
144.604	-14.3125	39.6227
144.604	-14.3542	38.4065
144.646	-13.9375	24.1869
144.646	-13.9792	31.6865
144.646	-14.0625	35.1999
144.646	-14.1042	46.9817
144.646	-14.1458	42.653
144.646	-14.1875	48.9755
144.646	-14.2292	58.2086
144.646	-14.2708	49.0934
144.646	-14.3542	49.8366
144.646	-14.3958	22.4665
144.646	-14.4375	25.7796
144.646	-14.4792	32.2229
144.688	-13.9375	28.0179
144.688	-13.9792	26.6866
144.688	-14.0208	29.846
144.688	-14.0625	36.7832
144.688	-14.1042	49.2192
144.688	-14.1458	46.2911
144.688	-14.1875	56.0424
144.688	-14.2292	59.774
144.688	-14.2708	53.813
144.688	-14.3125	47.1541
144.688	-14.3542	47.0944
144.688	-14.4792	46.2325
144.729	-13.9792	34.8905
144.729	-14.0208	27.769
144.729	-14.0625	42.9544
144.729	-14.1042	53.69
144.729	-14.1458	54.1834
144.729	-14.1875	64.8709
144.729	-14.2292	69.9478
144.729	-14.2708	59.859
144.729	-14.3125	38.6869
144.729	-14.3542	49.2734
144.729	-14.3958	51.5744
144.729	-14.4792	49.2206
144.771	-14.0208	36.0922
144.771	-14.0625	49.5246
144.771	-14.1042	53.4661
144.771	-14.1458	53.8804
144.771	-14.1875	55.6697
144.771	-14.2292	53.4171
144.771	-14.2708	40.7153
144.771	-14.3125	39.8455
144.771	-14.3542	35.1753
144.771	-14.3958	38.1082
144.771	-14.4792	47.2589
144.771	-14.5208	46.0489
144.812	-14.1042	47.3588
144.812	-14.1458	51.0143
144.812	-14.1875	46.5904
144.812	-14.2292	42.1482
144.812	-14.2708	36.6239
144.812	-14.3125	44.4856
144.812	-14.4375	41.8675
144.854	-14.1458	40.6089
144.854	-14.1875	31.3377
144.854	-14.3125	49.2574
144.854	-14.3542	21.6826
144.854	-14.3958	26.814
144.854	-14.4375	59.3236
144.854	-14.5208	52.0606
144.854	-14.5625	51.2365
144.896	-14.1875	32.8307
144.896	-14.2292	39.3339
144.896	-14.3958	38.1917
144.896	-14.4375	51.577
144.896	-14.4792	57.7188
144.896	-14.5208	36.0825
144.896	-14.5625	31.8341
144.896	-14.6042	42.0198
144.938	-14.1875	25.3215
144.938	-14.2292	30.5011
144.938	-14.3125	37.429
144.938	-14.3542	38.2967
144.938	-14.3958	37.7289
144.938	-14.4375	41.9929
144.938	-14.4792	46.083
144.938	-14.5208	41.4653
144.938	-14.5625	33.9282
144.938	-14.6042	27.8799
144.938	-14.6458	42.5967
144.979	-14.2292	33.7262
144.979	-14.3125	38.2131
144.979	-14.3542	38.0907
144.979	-14.3958	44.3641
144.979	-14.4375	52.3862
144.979	-14.4792	33.0909
144.979	-14.5208	28.8517
144.979	-14.5625	55.2944
144.979	-14.7292	54.1312
145.021	-14.2292	24.0918
145.021	-14.2708	43.1548
145.021	-14.3125	39.3958
145.021	-14.3542	43.5102
145.021	-14.3958	41.2267
145.021	-14.4375	47.2657
145.021	-14.4792	37.2705
145.062	-14.2292	31.9099
145.062	-14.2708	30.0379
145.062	-14.3125	34.8634
145.062	-14.3958	36.8342
145.062	-14.4375	45.9581
145.062	-14.4792	50.4164
145.062	-14.7292	49.6901
145.062	-14.7708	33.4369
145.104	-14.2708	33.3517
145.104	-14.3542	43.0806
145.104	-14.3958	44.638
145.104	-14.4375	34.0656
145.104	-14.4792	32.8259
145.104	-14.7292	50.2143
145.104	-14.7708	52.6091
145.146	-14.2708	35.5426
145.146	-14.3125	42.1426
145.146	-14.3542	49.2209
145.146	-14.3958	35.9891
145.146	-14.4375	41.1422
145.146	-14.4792	46.4622
145.146	-14.5208	47.1367
145.146	-14.7292	40.6704
145.146	-14.7708	49.0055
145.146	-14.8125	48.9282
145.188	-14.2708	33.0965
145.188	-14.3125	40.6857
145.188	-14.3958	34.0382
145.188	-14.4375	37.4904
145.188	-14.4792	32.0983
145.188	-14.5208	30.4457
145.188	-14.6458	42.5408
145.188	-14.6875	51.3638
145.188	-14.7292	33.4124
145.188	-14.8125	49.7622
145.229	-14.3125	33.81
145.229	-14.3958	36.0117
145.229	-14.4375	36.8831
145.229	-14.4792	32.4524
145.229	-14.5208	35.171
145.229	-14.6458	46.4508
145.229	-14.7292	42.0451
145.271	-14.3125	29.2405
145.271	-14.3542	35.1272
145.271	-14.3958	34.224
145.271	-14.4375	37.0521
145.271	-14.4792	31.8253
145.271	-14.6458	42.6071
145.271	-14.7292	35.2252
145.271	-14.8125	38.224
145.271	-14.8542	49.38
145.271	-15.1042	36.2507
145.271	-15.1458	40.372
145.312	-14.3542	38.9945
145.312	-14.3958	37.7329
145.312	-14.4375	38.1002
145.312	-14.4792	22.7106
145.312	-14.7708	34.6578
145.312	-14.8125	54.8091
145.312	-14.9375	42.4307
145.312	-15.1458	41.6498
145.312	-15.4792	24.3041
145.312	-15.5208	26.3034
145.312	-15.5625	27.6758
145.354	-14.3542	34.5729
145.354	-14.3958	30.8107
145.354	-14.4375	33.7523
145.354	-14.6875	39.0925
145.354	-14.7292	35.5555
145.354	-14.7708	39.7793
145.354	-14.8125	48.6241
145.354	-14.9375	44.8161
145.354	-15.1042	52.8482
145.354	-15.2292	47.7837
145.354	-15.5208	34.9825
145.354	-15.5625	42.7476
145.354	-15.6458	35.9242
145.354	-15.6875	42.7308
145.396	-14.3542	32.5929
145.396	-14.3958	38.3282
145.396	-14.4375	33.4527
145.396	-14.4792	40.769
145.396	-14.6875	42.9072
145.396	-14.7292	37.9022
145.396	-14.7708	40.4975
145.396	-15.1042	52.7343
145.396	-15.3958	41.9655
145.396	-15.4375	49.7961
145.396	-15.4792	37.7321
145.396	-15.6875	32.939
145.396	-15.7292	48.8095
145.396	-15.8958	41.9232
145.396	-15.9375	39.9618
145.438	-14.4375	32.0597
145.438	-14.4792	44.5491
145.438	-14.6458	46.0396
145.438	-14.6875	39.6802
145.438	-14.8958	64.6679
145.438	-15.0208	48.7899
145.438	-15.1042	30.3616
145.438	-15.3958	46.2657
145.438	-15.4375	46.3881
145.438	-15.4792	36.7971
145.438	-15.6042	34.0026
145.438	-15.6458	29.2774
145.438	-15.6875	38.4903
145.438	-15.7292	47.5747
145.438	-15.7708	46.401
145.438	-15.9375	55.6299
145.438	-15.9792	60.2934
145.438	-16.3542	31.5793
145.438	-16.3958	43.3698
145.438	-16.4375	42.1238
145.479	-14.4375	39.0999
145.479	-14.4792	40.556
145.479	-14.6042	24.5646
145.479	-14.6458	36.6993
145.479	-14.6875	42.6859
145.479	-14.8542	39.961
145.479	-14.8958	43.4478
145.479	-14.9375	35.1005
145.479	-14.9792	53.7922
145.479	-15.0208	57.6356
145.479	-15.1458	46.7321
145.479	-15.1875	41.2661
145.479	-15.3958	36.711
145.479	-15.4375	54.8029
145.479	-15.4792	44.849
145.479	-15.5208	38.0778
145.479	-15.5625	36.324
145.479	-15.6042	59.5564
145.479	-15.6458	40.8886
145.479	-15.6875	50.4997
145.479	-15.7292	51.2434
145.479	-16.0208	45.9861
145.479	-16.0625	50.5263
145.479	-16.1042	35.2572
145.479	-16.1458	44.2477
145.479	-16.1875	35.2386
145.479	-16.2292	39.5523
145.479	-16.2708	48.7618
145.479	-16.3125	56.1057
145.479	-16.4792	42.8051
145.479	-16.5208	35.0057
145.521	-14.4375	36.0671
145.521	-14.4792	32.0445
145.521	-14.5208	41.0958
145.521	-14.6875	44.7279
145.521	-14.7292	40.7608
145.521	-14.7708	38.1813
145.521	-14.8125	41.2322
145.521	-14.8542	39.3124
145.521	-14.8958	35.4046
145.521	-14.9375	31.2473
145.521	-14.9792	55.6746
145.521	-15.0208	48.1802
145.521	-15.0625	33.136
145.521	-15.1042	51.6162
145.521	-15.1458	49.7921
145.521	-15.1875	61.274
145.521	-15.2292	44.7184
145.521	-15.2708	40.4494
145.521	-15.3125	36.5563
145.521	-15.3542	35.1592
145.521	-15.3958	33.11
145.521	-15.4375	56.1614
145.521	-15.4792	36.9491
145.521	-15.5208	47.9582
145.521	-15.5625	40.5179
145.521	-15.6042	57.5314
145.521	-15.6458	54.6426
145.521	-15.6875	62.2024
145.521	-15.7292	62.1846
145.521	-15.7708	61.3619
145.521	-16.3125	54.3777
145.521	-16.5208	43.8476
145.521	-16.5625	42.7037
145.562	-14.4792	30.3394
145.562	-14.5208	38.2073
145.562	-14.5625	45.9056
145.562	-14.6875	41.0746
145.562	-14.7292	38.0331
145.562	-14.7708	54.5441
145.562	-14.8125	42.6611
145.562	-14.8542	41.9678
145.562	-14.8958	37.4489
145.562	-15.0208	30.7536
145.562	-15.0625	38.2449
145.562	-15.1042	56.7695
145.562	-15.1458	50.5463
145.562	-15.1875	50.9637
145.562	-15.2292	40.2164
145.562	-15.2708	40.2556
145.562	-15.3125	42.5349
145.562	-15.3542	32.5573
145.562	-15.3958	39.2287
145.562	-15.4375	38.563
145.562	-15.4792	38.9388
145.562	-15.5208	42.9207
145.562	-15.5625	37.688
145.562	-15.6042	47.9345
145.562	-15.6458	54.4244
145.562	-15.6875	60.6556
145.562	-15.7292	55.8912
145.562	-15.7708	66.1854
145.562	-15.8125	68.4568
145.562	-15.8542	64.8255
145.562	-15.8958	56.3627
145.562	-16.3958	37.4359
145.562	-16.5625	42.9911
145.562	-16.6458	41.573
145.604	-14.5208	25.5025
145.604	-14.5625	46.7862
145.604	-14.6042	28.0332
145.604	-14.6458	36.3767
145.604	-14.7292	47.3787
145.604	-14.7708	39.3444
145.604	-14.8125	54.6544
145.604	-14.8542	42.8749
145.604	-14.8958	45.323
145.604	-15.0208	29.8657
145.604	-15.0625	42.5357
145.604	-15.1042	48.3743
145.604	-15.1458	64.2995
145.604	-15.1875	52.4489
145.604	-15.2292	46.7969
145.604	-15.2708	37.4535
145.604	-15.3125	43.3109
145.604	-15.3542	38.8987
145.604	-15.3958	39.1963
145.604	-15.4375	41.443
145.604	-15.4792	35.0086
145.604	-15.5208	32.7302
145.604	-15.5625	31.106
145.604	-15.6042	44.3956
145.604	-15.6458	49.7133
145.604	-15.7708	69.5956
145.604	-15.8542	69.5158
145.604	-15.8958	67.8642
145.604	-16.0208	41.3961
145.604	-16.6458	49.2847
145.604	-16.6875	47.2337
145.646	-14.5625	42.9502
145.646	-14.6042	38.5757
145.646	-14.6458	50.8716
145.646	-14.6875	50.1549
145.646	-14.8125	59.6134
145.646	-14.8542	61.4757
145.646	-14.8958	42.2997
145.646	-15.1042	61.3471
145.646	-15.1875	56.7091
145.646	-15.2708	36.5496
145.646	-15.3125	37.3953
145.646	-15.3542	40.3729
145.646	-15.4375	49.9597
145.646	-15.4792	35.6244
145.646	-15.5208	34.2422
145.646	-15.5625	32.3312
145.646	-15.6042	49.1488
145.646	-15.6458	46.7726
145.646	-15.7708	68.8379
145.646	-15.8958	73.0957
145.646	-15.9375	55.8594
145.646	-15.9792	64.465
145.646	-16.0208	42.9821
145.646	-16.0625	51.623
145.646	-16.1042	56.5431
145.646	-16.1458	51.1852
145.646	-16.1875	52.91
145.646	-16.2292	58.6588
145.646	-16.2708	40.9384
145.646	-16.3125	30.89
145.646	-16.3542	50.8643
145.646	-16.6875	45.9188
145.688	-14.6458	57.0892
145.688	-14.6875	66.2506
145.688	-14.7292	36.1783
145.688	-14.7708	46.1716
145.688	-14.8125	54.3175
145.688	-14.8542	39.755
145.688	-14.8958	43.4095
145.688	-14.9375	41.7843
145.688	-14.9792	33.4316
145.688	-15.0208	32.2961
145.688	-15.0625	49.4187
145.688	-15.1042	64.7357
145.688	-15.1458	69.5551
145.688	-15.4375	35.7912
145.688	-15.4792	32.3114
145.688	-15.5625	39.9596
145.688	-15.6042	52.1913
145.688	-15.6458	45.1314
145.688	-15.8958	72.0909
145.688	-15.9375	49.8706
145.688	-15.9792	54.6909
145.688	-16.0208	46.1345
145.688	-16.1042	41.0657
145.688	-16.1458	44.4579
145.688	-16.1875	47.9517
145.688	-16.2292	49.4381
145.688	-16.2708	44.2789
145.688	-16.3125	46.855
145.688	-16.3542	54.5587
145.688	-16.3958	54.641
145.688	-16.4375	52.8108
145.688	-16.7292	42.3449
145.688	-16.7708	35.6974
145.729	-14.7292	52.3924
145.729	-14.7708	46.1224
145.729	-14.8125	57.514
145.729	-14.8542	53.6545
145.729	-14.8958	49.7886
145.729	-14.9375	35.5823
145.729	-14.9792	34.2311
145.729	-15.0208	33.9563
145.729	-15.0625	48.1941
145.729	-15.1042	55.4706
145.729	-15.1458	54.8574
145.729	-15.1875	44.0922
145.729	-15.2292	51.0159
145.729	-15.2708	46.667
145.729	-15.3125	48.2332
145.729	-15.3542	34.5066
145.729	-15.6458	31.4605
145.729	-16.0208	53.7514
145.729	-16.0625	49.2689
145.729	-16.1042	32.6621
145.729	-16.1458	34.847
145.729	-16.1875	35.4683
145.729	-16.2292	36.9835
145.729	-16.2708	46.2716
145.729	-16.3125	44.073
145.729	-16.3542	42.8742
145.729	-16.3958	54.3126
145.729	-16.4375	45.5733
145.771	-15.1875	37.8315
145.771	-15.2292	51.6359
145.771	-15.2708	49.9363
145.771	-15.3125	64.673
145.771	-15.3542	35.7974
145.771	-15.3958	33.1294
145.771	-15.4375	29.9308
145.771	-15.4792	25.2801
145.771	-15.5208	38.7447
145.771	-15.5625	35.7548
145.771	-15.6042	41.6783
145.771	-15.7292	58.3073
145.771	-15.7708	59.4257
145.771	-15.8125	63.5737
145.771	-15.8542	45.6779
145.771	-15.8958	60.2535
145.771	-16.0208	46.7291
145.771	-16.0625	48.9707
145.771	-16.1042	40.9408
145.771	-16.1458	34.8701
145.771	-16.1875	39.7338
145.771	-16.2292	37.6822
145.771	-16.2708	45.3101
145.771	-16.3125	40.9545
145.771	-16.3542	36.7999
[truncated: 3,060 more rows]

## Sheet: Fig 5c
Maximum dispersal duration	Steps away from robust sources (1)	Steps away from robust sources (2)	Steps away from robust sources (3)	Steps away from robust sources (4)	Steps away from robust sources (5)
1	0.190226	0.328954	0.428534	0.497635	0.540988
2	0.253284	0.466369	0.590909	0.676301	0.725696
3	0.290068	0.558329	0.671571	0.766947	0.82659
5	0.323699	0.618234	0.767472	0.853915	0.882817
10	0.377299	0.784025	0.919075	0.957436	0.958487
15	0.404887	0.822386	0.947189	0.958487	0.970573
20	0.428271	0.843142	0.95113	0.958487	0.970573
25	0.449816	0.879664	0.952969	0.958487	0.970573
30	0.469259	0.890436	0.953757	0.958749	0.970573

## Sheet: Fig S1
Percentile of relative supply	False negative rate
5	0.213115
10	0.196721
15	0.180328
20	0.147541
25	0.114754
30	0.0819672
35	0.0983607
40	0.147541
45	0.163934
50	0.180328
55	0.229508
60	0.229508
65	0.245902
70	0.245902
75	0.278689
80	0.327869
85	0.377049
90	0.508197
95	0.622951

## Sheet: Table S3
Average adult COTS observed per tow	Reef centroid longitude	Reef centroid latitude	Average observed coral cover	Days since first survey	Reef size in km2	COTS external larval supply category	COTS local larval retention category
0.41104	145.491	-14.6519	0.218235	476	0.977261	1	0
0.102439	145.466	-14.6578	0.0806667	476	4.86809	1	0
0.376958	145.378	-14.7103	0.253	477	17.8061	1	1
0.82337	145.355	-14.7629	0.295	478	12.0543	1	1
0.857825	145.344	-14.7864	0.309211	478	4.20541	1	0
3.8705	145.48	-14.8544	0.291429	472	7.06103	1	0
4.1962	145.528	-14.8644	0.284884	474	8.04928	1	0
3.91855	145.489	-14.8695	0.283333	472	0.191804	1	0
5.62471	145.516	-14.9167	0.356833	471	5.99342	1	0
7.59174	145.478	-14.8946	0.303	472	1.5327	1	0
7.16558	145.488	-14.9386	0.254021	472	14.416	1	0
0.0620155	145.539	-14.7072	0.157333	475	1.66416	1	0
0	145.583	-14.7314	0.3	475	0.54441	0	0
0.647778	145.511	-14.745	0.313158	475	1.13834	1	0
0.271739	145.531	-14.7826	0.14875	474	6.70506	1	0
1.54409	145.587	-14.7897	0.179615	474	6.61564	1	0
0.0407664	145.524	-14.8244	0.253636	474	2.65257	1	0
0.40473	145.521	-14.8117	0.158333	474	1.38857	1	0
0.693752	145.619	-14.8409	0.258246	473	62.5343	1	1
0.789108	145.557	-14.883	0.249474	473	1.36832	1	0
15.5159	145.454	-14.9086	0.225333	472	0.447733	1	0
0.227684	145.441	-15.0226	0.317391	376	2.21934	1	0
0	145.379	-15.0934	0.22619	376	1.55474	1	0
0.0900288	145.423	-15.115	0.283636	376	2.09776	1	0
0	145.318	-15.1384	0.1236	376	1.99275	1	1
0.343977	145.496	-15.1659	0.210667	375	15.8269	1	0
0.300495	145.431	-15.4138	0.196327	346	14.4466	1	1
0.201673	145.417	-15.4741	0.249596	344	12.6004	1	1
0.0655738	145.569	-15.0048	0.388	377	0.64375	0	0
0.538866	145.546	-15.5061	0.229167	346	2.12132	1	0
0.783344	145.57	-15.5106	0.284828	346	1.4844	1	0
0.934533	145.533	-15.0445	0.336957	377	2.6389	1	0
0.271428	145.57	-15.0506	0.286667	377	12.1505	1	0
0	145.518	-15.0735	0.052	377	0.799447	1	0
0.0704282	145.636	-15.098	0.380612	373	6.22912	0	0
0	145.671	-15.094	0.319808	373	4.3144	0	0
0.921732	145.57	-15.1338	0.233367	374	44.5483	1	0
0	145.697	-15.1373	0.463	373	2.10517	0	0
0.59316	145.621	-15.1976	0.273333	372	1.51335	1	0
7.62399	145.556	-15.2064	0.185246	362	26.0566	1	1
4.3092	145.537	-15.2424	0.28	360	5.92692	1	0
0	145.587	-15.2507	0.22	360	0.907306	0	0
4.62767	145.575	-15.2871	0.233875	361	78.5742	1	1
0.181984	145.639	-15.3189	0.378571	358	0.272202	0	0
0	145.647	-15.3309	0.292105	358	0.865151	1	0
9.90753	145.581	-15.3582	0.233333	358	37.865	1	1
0.150042	145.508	-15.4286	0.174679	345	33.6582	1	1
10.133	145.613	-15.4284	0.352353	358	2.91031	1	0
0.0761905	145.659	-15.4302	0.356667	357	0.43396	1	0
2.07949	145.677	-15.4615	0.263857	357	4.7572	1	0
0.323258	145.654	-15.484	0.311515	356	1.97721	1	0
2.23164	145.502	-15.4856	0.353824	321	2.5965	1	1
0.453654	145.43	-15.6405	0.2872	313	1.36181	0	1
0.28788	145.44	-15.7398	0.4568	313	4.08179	1	1
0.721067	145.458	-15.7331	0.359143	313	5.23101	1	1
1.25368	145.615	-15.5023	0.223978	357	13.707	1	0
0.0424989	145.534	-15.5126	0.284615	346	1.37394	0	0
0.0728863	145.641	-15.5353	0.3	322	0.370777	1	0
0.670404	145.593	-15.561	0.219286	347	0.81188	0	0
3.5601	145.649	-15.5584	0.280286	322	7.39727	1	0
1.6341	145.533	-15.5561	0.20215	327	70.0398	1	1
1.76463	145.515	-15.607	0.193377	311	10.7044	1	0
5.28844	145.626	-15.606	0.218818	323	37.6699	1	1
2.84059	145.715	-15.6476	0.222172	309	12.8605	0	0
0	145.808	-15.6462	0.376222	309	9.37606	0	0
3.05718	146.572	-17.694	0.278837	312	103.398	1	1
1.75347	145.782	-15.749	0.246164	291	26.697	1	1
3.08909	145.575	-15.8723	0.19809	289	21.0737	1	0
0	145.796	-15.8767	0.2781	700	31.1835	0	0
3.27344	145.657	-15.9051	0.267299	287	9.70313	1	0
0.648047	145.666	-15.9759	0.357167	286	17.1482	1	0
0	145.693	-15.4466	0.45	357	0.0994602	0	0
0	145.656	-15.5179	0.248	322	0.175214	0	0
0	145.764	-16.0067	0.284348	248	0.112038	0	0
0.34188	145.62	-16.0091	0.126667	292	1.47031	0	0
5.47985	145.635	-16.0149	0.0612121	292	2.00293	1	0
0	145.794	-16.0189	0.402778	248	0.456209	0	0
0	145.808	-16.0192	0.586364	248	0.37841	0	0
0	145.808	-16.0341	0.173333	248	0.0895481	0	0
0.289	145.7	-16.0235	0.23	247	0.172532	0	0
0.227471	145.709	-16.0329	0.28641	247	1.2047	1	0
1.77205	145.647	-16.0493	0.0861538	292	6.6641	1	0
0.103359	145.739	-16.0552	0.39	247	0.811059	0	0
0.9	145.721	-16.0797	0.323333	247	1.43816	1	0
0	145.756	-16.0767	0.165625	247	0.287125	0	0
0	145.747	-16.0861	0.204286	247	0.117434	0	0
0.02849	145.833	-16.1041	0.324497	248	46.1886	1	0
0.42129	145.687	-16.1221	0.22399	252	41.5063	1	1
0.0263505	145.775	-16.1174	0.340175	3	20.4821	1	1
0	145.645	-16.1743	0.0411111	251	0.26111	0	0
0	145.637	-16.184	0.102308	251	0.21935	0	0
3.11604	145.695	-16.1933	0.216188	702	56.8451	1	1
1.90834	145.791	-16.2131	0.321364	702	8.01807	1	0
0.0752944	145.888	-16.2189	0.323241	704	35.4867	1	0
0.199418	145.791	-16.3212	0.233728	5	325.58	1	1
0.126187	145.765	-16.3521	0.189651	246	5.79923	0	0
0.034626	145.565	-16.3864	0.455	699	3.21763	0	1
0.368425	145.769	-16.4141	0.288202	293	153.151	1	1
0	145.997	-16.4281	0.274397	7	5.58087	0	0
0	145.99	-16.4654	0.366216	9	3.32956	0	0
0	145.863	-16.547	0.321429	5	0.669608	1	0
0	145.953	-16.5433	0.204762	5	0.591353	0	0
0	145.98	-16.5815	0.194909	202	1.87413	0	0
0	145.933	-16.6399	0.221333	11	18.727	1	1
0.02886	145.973	-16.6466	0.260545	708	1.34384	0	0
0	145.993	-16.6551	0.216471	11	10.5385	0	0
0	145.937	-16.6744	0.088	708	16.0652	1	1
0.054658	145.998	-16.765	0.303058	196	42.4522	1	1
0	145.995	-16.9256	0.244412	170	0.821846	0	0
0	145.988	-16.9317	0.0928571	719	0.85802	0	0
0	146.001	-16.9338	0.3125	719	0.22504	0	0
0.0857143	146.008	-16.5185	0.264915	705	16.1861	1	0
0	146.001	-16.5676	0.164444	707	0.388222	0	0
0.0897689	146.018	-16.582	0.307582	11	38.2909	1	0
0	146.023	-16.6432	0.285833	197	0.344678	0	0
0	146.042	-16.6236	0.363333	197	1.72974	0	0
0	146.036	-16.6463	0.426667	197	0.354041	0	0
0	146.252	-16.6876	0.295455	14	2.32388	0	0
3.27347	146.049	-16.6846	0.223433	378	196.314	1	1
0	146.274	-16.7272	0.328537	716	5.97918	0	0
0	146.269	-16.7743	0.473077	716	35.6522	1	0
0.210703	146.181	-16.8029	0.278652	715	13.6486	1	0
0	146.358	-16.8577	0.116667	6	8.60829	0	0
0.285894	146.213	-16.8743	0.27564	717	45.6487	1	1
0.192479	146.247	-16.91	0.266161	718	52.6062	1	1
0.0376435	146.207	-16.938	0.506522	717	1.28839	0	0
0.0367908	146.217	-16.9529	0.212201	169	131.747	1	1
0	146.211	-16.9984	0.116	169	0.225747	0	0
0	146.129	-17.0125	0.056	168	0.420227	0	0
0	146.131	-17.0205	0.484286	168	0.227212	0	0
0	146.185	-17.0735	0.281311	168	20.8637	1	1
0	146.345	-17.0927	0.264054	167	40.3534	1	1
0.0746849	146.291	-17.1848	0.240769	719	12.1689	1	0
0	146.706	-18.4081	0.289444	652	67.7368	1	1
0.0379481	149.074	-19.8071	0.28803	349	6.53803	1	0
0	148.888	-20.0554	0.244667	355	8.89234	1	1
0.151586	148.877	-20.0875	0.250333	355	2.53327	1	0

## Sheet: Table S4
CPUE	Reef centroid longitude	Reef centroid latitude	Days since first cull in the dataset	Observed coral cover	Reef size in km2	Boat ID	COTS external larval supply category	COTS local larval retention category
0.25	146.049	-16.6846	0	0.55	196.314	1	1	1
0.1	146.018	-16.582	3	0.49333	38.2909	1	1	0
0.01	145.993	-16.6551	6	0.33	10.5385	1	0	0
0.11	145.98	-16.5815	7	0.52	1.87413	1	0	0
0.64	145.695	-16.1933	15	0.4267	56.8451	1	1	1
1.11	145.516	-14.9167	15	0.3933	5.99342	1	1	0
1.15	145.488	-14.9386	17	0.39	14.416	1	1	0
0.99	145.478	-14.8946	20	0.29333	1.5327	1	1	0
0.12	145.988	-16.9317	41	0.1667	0.85802	1	0	0
0.57	145.995	-16.9256	42	0.31	0.821846	1	0	0
0.13	146.006	-16.9237	42	0.2933	0.224653	1	0	0
0.17	146.207	-16.938	43	0.5333	1.28839	1	0	0
0.05	146.213	-16.8743	44	0.3067	45.6487	1	1	1
0.82	145.769	-16.4141	54	0.31	153.151	1	1	1
0.49	145.565	-16.3864	57	0.7633	3.21763	1	0	1
0.73	145.791	-16.3212	58	0.42	325.58	1	1	1
0.09	145.998	-16.765	68	0.2133	42.4522	1	1	1
1.01	145.635	-16.0149	70	0.15	2.00293	1	1	0
0.76	145.782	-15.749	73	0.24	26.697	1	1	1
0.5	145.666	-15.9759	74	0.0967	17.1482	1	1	0
0.15	145.447	-14.6574	83	0.2966	2.79592	1	0	0
0.11	145.69	-14.812	86	0.83	212.35	1	1	1
0	145.682	-14.932	87	0.2567	1.91454	1	0	0
0	145.805	-15.4888	88	0	13.7501	1	0	0
1.73	145.626	-15.606	89	0.1466	37.6699	1	1	1
0.2	145.715	-15.6476	90	0.5	12.8605	1	0	0
0.75	145.647	-16.0493	98	0.4166	6.6641	1	1	0
0.14	146.181	-16.8029	99	0.48	13.6486	1	1	0
0	145.997	-16.4281	111	0.35	5.58087	1	0	0
0.52	146.247	-16.91	127	0.15	52.6062	1	1	1
0.08	146.008	-16.5185	139	0.3666	16.1861	1	1	0
0.21	145.496	-15.1659	153	0.1167	15.8269	1	1	0
0.16	145.575	-15.2871	156	0.31	78.5742	1	1	1
0.01	145.45	-14.685	176	0.3	12.728	1	1	0
0.42	145.355	-14.7629	177	0.3	12.0543	1	1	1
0.19	145.344	-14.7864	177	0.1833	4.20541	1	1	0
2.8	145.556	-15.2064	189	0.26	26.0566	1	1	1
0.64	145.649	-15.5584	202	0.19	7.39727	1	1	0
1.17	145.613	-15.4284	205	0.2567	2.91031	1	1	0
1.08	145.621	-15.1976	246	0.1533	1.51335	1	1	0
1.07	145.57	-15.1338	248	0.2567	44.5483	1	1	0
0.65	145.441	-15.0226	249	0.3933	2.21934	1	1	0
0.08	145.431	-15.4138	256	0.27	14.4466	1	1	1
0.39	145.615	-15.5023	258	0.21	13.707	1	1	0
0.28	145.677	-15.4615	258	0.1566	4.7572	1	1	0
0.08	145.659	-15.4302	259	0.1466	0.43396	1	1	0
0	145.888	-16.2189	260	0.4133	35.4867	1	1	0
0	145.833	-16.1041	274	0.45	46.1886	1	1	0
0.07	145.687	-16.1221	276	0.2	41.5063	1	1	1
0	145.65	-14.6648	285	0.134	2.3403	1	0	0
0	145.697	-15.1373	288	0.203	2.10517	1	0	0
0	145.752	-15.3351	289	0.36	0.491023	1	0	0
0	145.766	-15.3886	289	0.16	0.57735	1	0	0
0	145.781	-15.5294	289	0.22	0.834758	1	0	0
0	145.779	-15.5149	289	0.254	0.499927	1	0	0
0.07	145.57	-15.0506	300	0.38	12.1505	1	1	0
0.06	145.533	-15.0445	301	0.18	2.6389	1	1	0
0.06	145.423	-15.115	302	0.246	2.09776	1	1	0
0.19	145.791	-16.2131	315	0.23	8.01807	1	1	0
0.01	145.99	-16.4654	354	0.34	3.32956	1	0	0
0	145.739	-16.0552	367	0.27	0.811059	1	0	0
0.01	146.269	-16.7743	383	0.24	35.6522	1	1	0
0.01	146.274	-16.7272	385	0.3	5.97918	1	0	0
0.11	146.345	-17.0927	408	0.45	40.3534	1	1	1
0.07	145.775	-16.1174	421	0.18	20.4821	1	1	1
0.31	146.217	-16.9529	606	0.43	131.747	1	1	1
0	145.466	-14.6578	629	0.1833	4.86809	1	1	0
0.43	146.484	-17.2288	701	0.38	44.3956	1	0	1
0.6	146.443	-17.2865	702	0.3333	31.2802	1	1	0
0.24	146.458	-17.4759	703	0.3167	10.7211	1	1	1
0.03	145.937	-16.6744	198	0.2167	16.0652	2	1	1
0	146.358	-16.8577	210	0.3867	8.60829	2	0	0
0.77	146.001	-16.9338	213	0.4833	0.22504	2	0	0
0.69	145.657	-15.9051	225	0.36	9.70313	2	1	0
0.02	145.575	-15.8723	227	0.516	21.0737	2	1	0
0.03	145.973	-16.6466	252	0.5333	1.34384	2	0	0
0.03	145.511	-14.745	292	0.2367	1.13834	2	1	0
0.02	145.756	-16.0767	323	0.4233	0.287125	2	0	0
0.49	145.721	-16.0797	323	0.3733	1.43816	2	1	0
0.03	146.185	-17.0735	352	0.25	20.8637	2	1	1
0.04	146.988	-18.4363	360	0.4267	15.7619	2	1	0
0.01	146.993	-18.4691	361	0.3833	5.07428	2	1	0
0.02	147.038	-18.5048	361	0.25	23.1964	2	1	0
0.02	147.555	-18.6056	363	0.5067	37.676	2	1	0
0.01	147.716	-18.6453	364	0.1833	68.7494	2	1	1
0	147.543	-18.7221	365	0.3433	33.7909	2	1	0
0.02	147.526	-18.7979	365	0.09	3.1749	2	1	0
0.02	147.645	-18.8225	366	0.5367	18.6398	2	1	0
0.01	147.053	-18.6311	367	0.6567	26.1891	2	1	0
0.07	145.953	-16.5433	390	0.5467	0.591353	2	0	0
0.72	146.368	-17.1972	538	0.1267	4.67851	2	1	0
0.23	146.291	-17.1848	540	0.38	12.1689	2	1	0
0.03	145.379	-15.0934	640	0	1.55474	2	1	0
0.34	145.537	-15.2424	641	0.1467	5.92692	2	1	0
